# Supplementary material for: Do government subsidies lead to TFP losses? A perspective on the formation of zombie firms
Source: PLoS One. 2025 Dec 18;20(12):e0338612. doi: 10.1371/journal.pone.0338612 (PMC12714253; doi:10.1371/journal.pone.0338612)
Supplement: S1 Data — (XLSX) [file pone.0338612.s001.xlsx]

## Sheet: Sheet1
FirmID	Year	Ex	Zo	TFP	Subd	Age	OwnType	Reg	RDPers	RDInv	ALRatio	ROA
4	2007	0	1	4.76881	0	17	1	0	0	0	0.4242	-0.1023
4	2008	0	0	4.93435	0	18	1	0	0	0	0.4918	-0.1347
4	2009	0	0	5.5894	0	19	0	0	0	0	0.6104	0.0505
4	2015	0	0	6.69322	0	25	0	0	0	0	0.5904	0.042
4	2016	0	0	7.70009	0	26	0	0	0	0	0.2035	0.2229
4	2018	0	0	8.41219	1	28	0	0	0.278	0.0476	0.478	-0.1179
4	2020	0	0	8.10214	0	30	0	0	0.5568	0.1169	0.0683	0.0426
4	2021	0	0	8.02008	1	31	0	0	0.6953	0.1656	0.1462	-0.5363
4	2022	0	0	7.61015	0	32	0	0	0.63	0.2628	0.3873	-1.108
5	2010	1	1	5.53501	0	21	0	0	0	0	0.478	-0.0066
5	2011	1	0	5.13692	0	22	0	0	0	0	0.4765	0.0173
5	2015	1	1	4.83045	0	26	0	0	0	0	0.447	-0.0445
5	2016	1	0	7.42743	0	27	0	0	0	0	0.4637	0.0863
5	2020	1	1	7.55152	0	31	0	0	0.1033	0.0597	0.4594	-0.2913
5	2021	1	0	7.58672	0	32	0	0	0.0675	0.0652	0.4038	0.0945
5	2022	1	0	7.48913	0	33	0	0	0.0799	0.0379	0.4972	-0.123
6	2008	0	0	6.90015	0	17	1	0	0	0	0.7167	0.0895
6	2012	0	0	8.37031	0	21	1	0	0	0	0.6202	0.1774
6	2014	0	0	8.22023	0	23	1	0	0	0	0.6414	0.1216
6	2015	0	0	8.8041	0	24	1	0	0	0	0.6462	0.0976
6	2016	0	0	8.7542	0	25	1	0	0	0	0.6105	0.1567
6	2017	0	0	8.62742	0	26	1	0	0	0	0.5656	0.1438
6	2022	0	0	8.76063	0	31	1	0	0	0	0.6792	0.0529
7	2021	1	0	6.55992	0	30	0	0	0	0	0.736	0.3354
7	2022	1	0	6.92386	0	31	0	0	0	0	0.7112	-0.0619
8	2015	0	0	6.91445	1	24	0	0	0.1525	0.0724	0.1898	0.0653
8	2016	0	0	7.46791	1	25	1	0	0.3852	0.0729	0.2466	0.086
8	2018	0	0	7.60035	1	27	1	0	0.5663	0.0947	0.2925	0.0462
8	2019	0	0	7.86736	1	28	1	0	0.5527	0.0839	0.371	0.0604
8	2020	0	1	7.52298	1	29	1	0	0.5773	0.1364	0.4802	-0.1338
8	2021	0	1	7.71804	1	30	1	0	0.2821	0.1146	0.569	-0.2584
8	2022	0	0	7.57411	1	31	1	0	0.272	0.1164	0.6017	-0.1891
9	2008	0	0	6.77284	0	18	1	0	0	0	0.59	0.1089
9	2009	0	0	7.15845	0	19	0	0	0	0	0.6021	0.1369
9	2010	0	0	7.10541	0	20	0	0	0	0	0.6295	0.1189
9	2011	0	0	7.36308	0	21	0	0	0	0	0.6504	0.0923
9	2012	0	0	7.51293	0	22	0	0	0	0.0129	0.6437	0.0655
9	2013	0	0	7.43422	0	23	0	0	0	0.0167	0.6288	0.0879
9	2014	0	0	7.54406	0	24	0	0	0	0.0273	0.6289	0.0865
9	2015	0	0	7.58742	1	25	0	0	0.0427	0.033	0.6382	0.1474
9	2016	0	0	7.81833	1	26	0	0	0.0572	0.0346	0.6238	0.0516
9	2017	0	0	7.76995	0	27	0	0	0.0516	0.0391	0.6331	0.0325
9	2018	0	0	8.21024	0	28	0	0	0.0601	0.0321	0.6499	0.0636
9	2019	0	0	8.17166	1	29	1	0	0.0549	0.0342	0.6456	0.0665
9	2020	0	0	8.32245	1	30	0	0	0.0689	0.0414	0.5842	0.0806
9	2021	0	0	8.78147	1	31	0	0	0.087	0.0463	0.5776	0.1123
9	2022	0	0	9.32584	1	32	0	0	0.0906	0.0475	0.6397	0.131
10	2007	0	1	5.91337	0	13	0	0	0	0	0.5325	-0.18
10	2009	0	0	6.44674	1	15	0	0	0	0	0.6387	0.1149
10	2010	0	0	7.21241	0	16	0	0	0	0	0.5974	0.0449
10	2015	0	1	6.66756	0	21	0	0	0	0	0.5796	0.0092
10	2016	0	0	6.91079	0	22	0	0	0	0	0.5447	0.0176
10	2018	0	0	5.82841	0	24	0	0	0.033	0.006	0.8195	-1.108
10	2022	0	1	7.50517	1	28	0	0	0	0	0.7526	-0.7659
11	2007	0	1	5.00298	0	16	1	0	0	0	0.6994	-0.0483
11	2008	0	0	5.7197	0	17	1	0	0	0	0.7293	0.0172
11	2012	0	0	6.27141	0	21	1	0	0	0	0.6193	0.2492
11	2014	0	0	6.00174	0	23	1	0	0	0	0.4656	0.2012
11	2015	0	0	6.00144	0	24	1	0	0	0	0.5203	0.0746
11	2016	0	0	6.71537	0	25	1	0	0	0	0.6376	0.1472
11	2019	0	0	6.93322	0	28	1	0	0	0	0.6968	0.2272
11	2020	0	0	7.04759	0	29	1	0	0	0	0.6903	0.1934
11	2021	0	0	7.17654	0	30	1	0	0.0004	0.0005	0.6893	0.2178
12	2007	0	0	6.82352	0	16	0	0	0	0	0.493	0.1324
12	2008	0	0	6.71465	0	17	1	0	0	0	0.5361	0.1039
12	2009	0	0	6.84517	0	18	1	0	0	0	0.4859	0.163
12	2010	0	0	7.12697	0	19	1	0	0	0	0.4579	0.2363
12	2011	0	0	7.23725	1	20	1	0	0	0	0.5219	0.1831
12	2012	0	0	7.2731	1	21	1	0	0	0	0.493	0.0509
12	2013	0	0	7.54448	1	22	1	0	0	0.0247	0.4429	0.193
12	2014	0	0	7.48303	1	23	1	0	0	0.0295	0.443	0.1003
12	2015	0	0	7.81201	1	24	0	0	0.0154	0.0323	0.5117	0.0716
12	2016	0	0	7.97458	1	25	0	0	0.0116	0.0381	0.5259	0.0989
12	2017	0	0	8.1429	1	26	0	0	0.0111	0.0338	0.5506	0.0944
12	2018	0	0	8.26498	1	27	0	0	0.0135	0.036	0.5056	0.05
12	2019	0	0	8.35919	1	28	0	0	0.0176	0.0421	0.458	0.0568
12	2020	0	0	8.50935	1	29	0	0	0.0161	0.0407	0.4064	0.0765
12	2021	0	0	8.70003	1	30	0	0	0.0145	0.0404	0.4049	0.1316
12	2022	0	0	8.78116	1	31	0	0	0.0151	0.0455	0.4836	0.1528
14	2011	0	0	6.18923	0	20	1	0	0	0	0.6638	0.107
14	2013	0	0	6.67839	0	22	1	0	0	0	0.6494	0.0531
14	2020	0	0	6.94358	0	29	1	0	0	0	0.6081	0.0096
14	2021	0	0	7.66345	0	30	1	0	0	0	0.6086	0.0493
14	2022	0	0	8.04313	0	31	1	0	0	0	0.5923	0.2034
16	2007	0	0	7.18538	0	16	1	0	0	0	0.5919	0.0565
16	2008	0	0	7.31845	0	17	1	0	0	0	0.6174	0.0688
16	2009	0	0	8.6068	0	18	1	0	0	0	0.6974	0.0359
16	2010	0	1	7.71667	1	19	1	0	0	0	0.7435	0.024
16	2011	0	1	7.71962	1	20	1	0	0	0	0.7494	0.0057
16	2012	0	0	7.98362	1	21	1	0	0	0	0.7436	0.0107
16	2013	0	0	8.15142	1	22	1	0	0	0	0.7281	0.014
16	2014	0	1	8.26667	1	23	1	0	0	0	0.7439	0.0141
16	2015	0	0	8.36092	1	24	1	0	0.0654	0.0125	0.7842	-0.4148
16	2016	0	1	8.54782	1	25	1	0	0	0	0.8075	0.0278
16	2018	0	0	9.33062	1	27	1	0	0.0774	0.0086	0.7135	0.0707
16	2019	0	1	9.57865	1	28	1	0	0.0775	0.0091	0.7669	0.0337
16	2020	0	1	9.64748	1	29	1	0	0.0874	0.0136	0.7851	0.0504
16	2021	0	0	9.62466	1	30	1	0	0.0927	0.0129	0.7442	0.0791
16	2022	0	1	9.28413	1	31	1	0	0.1059	0.0184	0.7774	-0.2092
17	2021	0	0	8.17274	1	30	0	0	0.3167	0.0123	0.7535	-0.0683
18	2015	0	0	9.01123	0	24	0	0	0.1124	0.0332	0.6813	0.2703
18	2016	0	0	7.77541	0	25	0	0	0.0783	0.0298	0.7708	0.2579
18	2017	0	0	8.10205	0	26	0	0	0.0508	0.0303	0.8063	0.1699
18	2018	0	0	7.754	0	27	0	0	0.0487	0.013	0.9666	-1.108
19	2007	0	0	5.52579	1	16	1	0	0	0	0.2157	0.1216
19	2008	0	0	5.41143	1	17	1	0	0	0	0.2798	0.0418
19	2009	0	1	5.60694	0	18	1	0	0	0	0.4139	-0.027
19	2010	0	0	5.60571	0	19	1	0	0	0	0.4336	0.0241
19	2011	0	0	5.95999	0	20	1	0	0	0	0.162	0.0108
19	2012	0	0	6.05923	0	21	1	0	0	0	0.1773	0.0736
19	2013	0	0	6.31081	1	22	1	0	0	0.0311	0.2431	0.0447
19	2014	0	0	6.19157	1	23	1	0	0	0.0598	0.1394	0.0142
19	2015	0	0	6.2417	1	24	1	0	0.0415	0.0255	0.0974	-0.0449
19	2017	0	0	6.34445	0	26	1	0	0.0465	0.0278	0.1002	-0.0636
19	2019	0	0	7.98395	0	28	1	0	0.0745	0.0035	0.3176	0.0832
19	2020	0	0	8.13387	0	29	1	0	0.0746	0.0039	0.344	0.0842
19	2021	0	0	7.87528	0	30	1	0	0.0884	0.0084	0.3876	0.0929
19	2022	0	0	7.80174	0	31	1	0	0.11	0.007	0.3506	0.0866
20	2008	0	0	5.02122	0	17	0	0	0	0	0.4452	0.0305
20	2009	0	0	6.35457	0	18	0	0	0	0	0.6671	0.0165
20	2010	0	0	6.72929	0	19	0	0	0	0	0.6328	0.0344
20	2011	0	0	6.98933	0	20	0	0	0	0	0.5857	0.0375
20	2012	0	0	6.82763	0	21	0	0	0	0	0.589	0.0116
20	2013	0	1	6.77084	0	22	0	0	0	0	0.6258	-0.0238
20	2014	0	1	6.96077	0	23	0	0	0	0	0.758	0.0273
20	2016	0	0	7.20232	0	25	0	0	0	0	0.4945	0.0171
20	2017	0	0	7.49982	0	26	0	0	0	0	0.4908	0.003
20	2018	0	0	7.14149	1	27	0	0	0	0	0.475	0.0102
20	2019	0	0	7.356	0	28	0	0	0	0	0.4636	0.0166
20	2020	0	0	7.37585	1	29	0	0	0.0907	0.0107	0.4644	0.0203
20	2021	0	0	7.48355	0	30	0	0	0.0857	0.0141	0.4796	0.021
21	2007	0	0	7.71585	0	14	1	0	0	0	0.3221	0.2034
21	2008	0	0	7.77323	0	15	1	0	0	0	0.2002	0.0913
21	2009	0	0	7.49399	0	16	1	0	0	0	0.2718	0.0673
21	2010	0	0	7.79771	0	17	1	0	0	0	0.3282	0.0796
21	2011	0	0	7.70111	0	18	1	0	0	0	0.582	0.051
21	2012	0	1	7.81699	0	19	1	0	0	0.0091	0.5918	0.002
21	2013	0	1	7.89091	0	20	1	0	0	0.0099	0.6386	0.032
21	2014	0	1	7.95973	0	21	1	0	0	0.0092	0.6499	0.0317
21	2015	0	1	7.88938	1	22	1	0	0.0241	0.0109	0.6369	0.0347
21	2016	0	0	7.56357	0	23	1	0	0.0146	0.0111	0.5479	0.0422
21	2017	0	0	7.73298	1	24	1	0	0.0271	0.0112	0.6428	0.0968
21	2018	0	0	7.97457	1	25	1	0	0.0316	0.0124	0.589	0.0885
21	2019	0	0	7.6961	1	26	1	0	0.0208	0.0157	0.6151	0.0622
21	2020	0	0	7.96881	1	27	1	0	0.0207	0.017	0.6298	0.119
21	2021	0	0	8.03766	1	28	1	0	0.0201	0.0188	0.5758	0.0727
21	2022	0	0	8.35029	0	29	1	0	0.0339	0.0194	0.5699	0.0576
22	2009	0	0	6.45911	0	17	1	0	0	0	0.3812	0.1766
22	2010	0	0	6.61447	0	18	1	0	0	0	0.3862	0.2171
22	2011	0	0	6.67565	0	19	1	0	0	0	0.3722	0.1626
22	2012	0	0	7.06932	0	20	1	0	0	0	0.3416	0.1379
22	2013	0	0	7.14095	0	21	1	0	0	0	0.3564	0.1359
22	2014	0	0	7.35322	0	22	1	0	0	0	0.297	0.1087
22	2015	0	0	7.51338	0	23	1	0	0.0449	0.0124	0.2436	0.1248
22	2016	0	0	7.58834	0	24	1	0	0.0537	0.0148	0.1486	0.1188
22	2017	0	0	7.70476	0	25	1	0	0.0454	0.0124	0.1766	0.1087
23	2008	1	0	4.726	0	16	0	0	0	0	0.6901	0.0716
23	2009	1	0	5.26158	0	17	0	0	0	0	0.708	0.0778
23	2011	1	0	5.3149	0	19	0	0	0	0	0.6843	0.0264
23	2013	1	0	7.44509	0	21	0	0	0	0	0.6914	0.0285
23	2014	1	0	7.54831	0	22	0	0	0	0	0.712	0.0355
23	2015	1	0	7.64664	0	23	0	0	0	0	0.7148	0.0596
23	2017	1	0	7.88709	1	25	0	0	0	0	0.7547	0.0599
23	2018	1	0	8.23534	0	26	0	0	0	0	0.7815	0.0693
23	2019	1	0	8.42529	0	27	0	0	0	0	0.7678	0.1275
23	2020	1	0	8.6015	0	28	0	0	0	0	0.7397	0.0369
23	2021	1	0	8.40331	0	29	0	0	0	0	0.7417	-0.0468
23	2022	1	0	7.52146	0	30	0	0	0	0	0.8354	-1.108
24	2007	0	0	5.74275	0	15	1	0	0	0	0.6358	0.1307
24	2009	0	0	6.80278	0	17	1	0	0	0	0.6179	0.0959
24	2011	0	0	7.13912	0	19	1	0	0	0	0.6953	0.1365
24	2012	0	0	7.69835	0	20	1	0	0	0	0.7304	0.1453
24	2013	0	0	7.72229	0	21	1	0	0	0	0.7097	0.1415
24	2014	0	0	8.0565	0	22	1	0	0	0.0001	0.7116	0.1259
25	2012	0	0	4.87592	0	20	1	0	0	0	0.6882	0.0048
25	2015	0	0	4.93404	0	23	1	0	0	0	0.2482	0.0486
25	2016	0	0	5.0696	0	24	1	0	0	0	0.2359	0.0304
25	2017	0	0	5.38847	0	25	1	0	0	0	0.2888	0.0659
25	2018	0	0	5.61002	0	26	1	0	0	0	0.3371	0.0784
25	2019	0	0	6.04533	0	27	1	0	0	0	0.1863	0.1634
25	2020	0	0	5.90115	0	28	1	0	0	0	0.1895	0.0436
25	2021	0	0	6.10353	0	29	1	0	0	0	0.2164	0.0906
25	2022	0	0	6.6856	0	30	1	0	0.0063	0.001	0.258	0.0491
26	2007	0	0	6.10822	0	15	1	0	0	0	0.3777	0.0949
26	2008	0	0	6.23712	0	16	1	0	0	0	0.5285	0.0957
26	2009	0	0	6.51195	0	17	1	0	0	0	0.5176	0.0962
26	2010	0	0	5.97254	0	18	1	0	0	0	0.4716	0.073
26	2011	0	0	6.29649	0	19	1	0	0	0	0.5187	0.1143
26	2012	0	0	6.47659	0	20	1	0	0	0.0103	0.5644	0.0798
26	2013	0	0	6.57264	0	21	1	0	0	0.012	0.5676	0.0846
26	2014	0	0	6.66233	0	22	1	0	0	0.0151	0.5526	0.0893
26	2015	0	0	6.7493	0	23	1	0	0.007	0.0119	0.4577	0.053
26	2016	0	0	6.68699	1	24	1	0	0.0081	0.0139	0.407	0.0465
26	2017	0	0	6.81627	1	25	1	0	0.0084	0.0148	0.3106	0.0578
26	2018	0	0	6.94612	1	26	1	0	0.0091	0.0139	0.286	0.0715
26	2019	0	0	7.15886	1	27	1	0	0.011	0.0122	0.2942	0.0813
26	2020	0	0	7.43673	1	28	1	0	0.0118	0.0121	0.3033	0.105
26	2021	0	0	7.6326	1	29	1	0	0.0252	0.011	0.267	0.1287
26	2022	0	0	7.63684	1	30	1	0	0.0266	0.014	0.2382	0.085
27	2007	0	0	9.83526	1	15	1	0	0	0	0.4382	0.1411
27	2008	0	0	9.70135	1	16	1	0	0	0	0.5345	0.0851
27	2009	0	0	9.84513	1	17	1	0	0	0	0.4815	0.1478
27	2010	0	0	9.96478	1	18	1	0	0	0	0.4353	0.0984
27	2011	0	0	8.35412	1	19	1	0	0	0	0.463	0.0699
27	2012	0	0	8.44772	1	20	1	0	0	0.0009	0.4577	0.0648
27	2013	0	0	8.47233	1	21	1	0	0	0.0015	0.4358	0.0922
27	2014	0	0	8.52472	1	22	1	0	0	0.0018	0.4705	0.1148
27	2015	0	0	8.37764	1	23	1	0	0.0379	0.003	0.5717	0.0827
27	2016	0	0	8.36062	0	24	1	0	0.0368	0.004	0.5921	0.0567
27	2017	0	0	8.57654	0	25	1	0	0.0351	0.0011	0.6799	0.0342
27	2018	0	0	8.72809	0	26	1	0	0.0387	0.0088	0.6769	0.0261
27	2019	0	0	8.90482	0	27	1	0	0.0398	0.01	0.6506	0.0545
27	2020	0	0	8.85912	0	28	1	0	0.0387	0.0154	0.6331	0.102
27	2021	0	0	8.92804	0	29	1	0	0.0375	0.0118	0.6229	0.0425
27	2022	0	0	9.18022	0	30	1	0	0.0356	0.0093	0.6155	0.0455
28	2007	0	0	7.66532	0	15	1	0	0	0.2628	0.8219	0.268
28	2008	0	0	7.91506	0	16	1	0	0	0	0.8237	0.2502
28	2009	0	0	8.43202	0	17	1	0	0.0806	0	0.8322	0.2258
28	2010	0	0	6.83617	0	18	1	0	0	0.0335	0.8206	0.2335
28	2011	0	0	7.03483	0	19	1	0	0	0.0372	0.8139	0.2298
28	2012	0	0	7.23	1	20	1	0	0	0.0045	0.8022	0.263
28	2013	0	0	7.43986	0	21	1	0	0	0.0038	0.7905	0.2306
28	2014	0	0	7.61388	0	22	1	0	0	0.0034	0.6219	0.1381
28	2015	0	0	7.81927	0	23	1	0	0.0202	0.0028	0.5789	0.1414
28	2017	0	0	7.6399	0	25	1	0	0	0	0.5557	0.1165
28	2018	0	0	7.68081	0	26	1	0	0	0	0.5193	0.097
28	2019	0	0	7.90454	0	27	1	0	0	0	0.5418	0.0966
28	2020	0	0	7.93697	0	28	1	0	0	0	0.5735	0.1019
28	2021	0	0	8.05811	0	29	1	0	0	0	0.5788	0.0848
28	2022	0	0	8.2419	0	30	1	0	0.0012	0.0001	0.5437	0.0911
30	2013	0	0	7.32085	0	21	1	1	0	0.0217	0.4026	0.139
30	2014	0	0	7.59292	1	22	1	1	0	0.0249	0.345	0.1412
30	2016	0	0	7.84362	1	24	1	1	0.129	0.0214	0.3635	0.1172
30	2017	0	0	8.0504	1	25	1	1	0.13	0.0226	0.3898	0.1295
30	2018	0	0	8.12634	1	26	1	1	0.1261	0.0272	0.3898	0.1226
30	2019	0	0	8.46312	1	27	1	1	0.13	0.0212	0.4231	0.1185
30	2020	0	0	8.68642	1	28	1	1	0.13	0.0218	0.4278	0.1098
30	2021	0	0	8.78408	1	29	1	1	0.127	0.0296	0.4272	0.0914
30	2022	0	0	8.84726	1	30	1	1	0.128	0.0353	0.4449	0.0553
31	2007	0	0	5.05678	0	15	1	0	0	0	0.3916	0.1283
31	2008	0	0	5.36708	0	16	1	0	0	0	0.6378	0.0422
31	2009	0	0	6.16586	0	17	1	0	0	0	0.5136	0.0582
31	2010	0	0	6.15672	0	18	1	0	0	0	0.6961	0.0905
31	2011	0	0	7.17608	0	19	1	0	0	0	0.7817	0.1029
31	2012	0	0	7.44401	0	20	1	0	0	0	0.7826	0.0898
31	2014	0	0	7.62506	0	22	1	0	0	0	0.7697	0.0847
31	2015	0	0	8.15446	0	23	1	0	0	0	0.7996	0.0903
31	2016	0	0	8.41911	0	24	1	0	0	0	0.8158	0.1181
31	2019	0	0	8.21231	0	27	1	0	0	0	0.7678	0.0871
31	2020	0	0	8.42945	0	28	1	0	0	0.0005	0.7716	0.0246
31	2021	0	0	8.55203	0	29	1	0	0	0.0003	0.7551	0.0147
31	2022	0	1	8.61834	0	30	1	0	0	0.0004	0.7785	-0.0468
32	2007	0	0	6.59188	0	15	1	0	0	0	0.5512	0.1131
32	2008	0	0	6.61733	0	16	1	0	0	0	0.4131	0.1026
32	2009	0	0	6.78754	0	17	1	0	0	0	0.4481	0.0609
32	2010	0	0	6.84671	0	18	1	0	0	0	0.4618	0.0601
32	2011	0	0	7.19435	0	19	1	0	0	0	0.4477	0.0516
32	2013	0	0	7.53792	0	21	1	0	0	0.016	0.324	0.0148
32	2015	0	0	6.15126	1	23	1	0	0.0595	0.02	0.2904	0.0328
32	2016	0	0	6.19978	1	24	1	0	0.0918	0.0165	0.2075	0.0295
32	2017	0	0	6.16841	1	25	1	0	0.0904	0.017	0.186	0.0083
32	2018	0	0	6.72557	1	26	1	0	0.0985	0.0201	0.2959	0.0737
32	2019	0	0	6.76183	1	27	1	0	0.2002	0.0167	0.292	0.0952
32	2020	0	0	6.85829	1	28	1	0	0.2983	0.0204	0.301	0.1045
32	2021	0	0	8.13282	1	29	1	0	0.11	0.0237	0.7851	0.1168
32	2022	0	0	8.32966	1	30	1	0	0.1157	0.0301	0.8084	0.0705
33	2012	0	1	5.73201	0	19	0	0	0	0	0.4286	-0.0949
33	2013	0	0	5.96874	0	20	0	0	0	0	0.5188	0.0128
33	2014	0	0	5.89486	0	21	0	0	0	0	0.9666
34	2007	0	1	5.43211	1	14	1	0	0	0	0.9666
34	2009	0	0	5.85494	0	16	0	0	0	0	0.9666
34	2011	0	0	6.17182	1	18	0	0	0	0	0.5891	0.1946
34	2012	0	0	6.17561	0	19	0	0	0	0.0043	0.5385	0.0449
34	2015	0	0	6.60054	0	22	0	0	0.0139	0.0057	0.5826	0.1142
34	2016	0	0	8.57735	0	23	0	0	0	0	0.8444	0.152
34	2017	0	0	8.99317	0	24	0	0	0.0466	0.0016	0.8617	0.2154
34	2019	0	0	9.56142	0	26	0	0	0.0774	0.0017	0.8513	0.1604
34	2020	0	0	9.64746	0	27	0	0	0.0996	0.002	0.8468	0.1327
34	2021	0	0	9.86683	0	28	0	0	0.1138	0.002	0.8301	0.0378
34	2022	0	0	9.91293	0	29	0	0	0.1498	0.0025	0.7956	0.126
35	2015	0	0	6.60869	1	22	0	0	0.0294	0.0413	0.5794	0.1233
35	2016	0	0	6.67501	1	23	0	0	0.0496	0.0209	0.6562	0.1027
35	2017	0	0	6.43711	1	24	0	0	0.0171	0.0235	0.6251	0.0738
35	2019	0	0	7.52252	0	26	0	0	0.005	0.0038	0.7526	0.0658
35	2020	0	0	7.64036	0	27	0	0	0.0034	0.0027	0.752	0.0663
35	2022	0	0	7.42319	1	29	0	0	0.0161	0.0141	0.6056	0.0117
36	2007	0	1	8.30217	0	14	0	0	0	0	0.8014	-0.3602
36	2008	0	0	5.52514	0	15	0	0	0	0	0.5366	-0.2895
36	2009	0	0	8.33857	0	16	0	0	0	0	0.441	0.2504
36	2010	0	0	6.50415	0	17	0	0	0	0	0.4791	0.1397
36	2011	0	0	5.37709	0	18	0	0	0	0	0.4048	0.0427
36	2012	0	0	5.3902	0	19	0	0	0	0	0.4303	0.0355
36	2014	0	0	4.81512	0	21	0	0	0	0	0.4543	0.0121
36	2015	0	0	5.53503	0	22	0	0	0	0	0.5849	0.0353
36	2016	0	0	7.01796	0	23	0	0	0	0	0.5862	0.3354
36	2017	0	0	7.63142	0	24	0	0	0	0	0.417	0.27
36	2019	0	0	7.58648	0	26	0	0	0	0	0.535	0.1578
36	2020	0	0	7.55039	0	27	0	0	0	0	0.4628	0.1327
36	2021	0	0	7.23363	0	28	0	0	0	0	0.3729	0.0878
36	2022	0	0	7.54751	0	29	0	0	0	0	0.3223	0.0957
37	2007	0	1	7.98848	1	14	1	0	0	0	0.6639	0.0523
37	2009	0	0	7.52374	1	16	1	0	0	0	0.5827	0.0584
37	2010	0	1	7.39372	1	17	1	0	0	0	0.6339	-0.0639
37	2011	0	0	7.89569	1	18	1	0	0	0	0.6538	0.0048
37	2012	0	0	7.44951	1	19	1	0	0	0	0.6888	-0.1364
37	2014	0	0	7.63395	1	21	1	0	0	0	0.7274	-0.3059
37	2015	0	1	7.50277	1	22	1	0	0	0	0.8801	-1.108
37	2017	0	0	8.18546	0	24	1	0	0	0	0.298	0.0002
37	2018	0	0	8.16823	0	25	1	0	0	0	0.3841	0.0061
37	2019	0	0	7.82937	0	26	1	0	0	0	0.3593	0.0125
37	2021	0	0	7.73576	0	28	1	0	0.1837	0.0276	0.4343	-0.3227
37	2022	0	1	7.78251	0	29	1	0	0.1859	0.0369	0.4656	-0.1332
38	2016	0	0	7.63892	0	23	0	0	0	0	0.2002	0.047
38	2017	0	0	8.16233	0	24	0	0	0	0	0.065	0.0664
38	2018	0	0	8.83972	0	25	0	0	0	0	0.1334	-0.9709
38	2020	0	0	9.41963	0	27	0	0	0.1293	0.0017	0.102	0.0273
38	2021	0	1	8.85482	0	28	0	0	0.0634	0.0034	0.2284	-0.3073
39	2007	0	0	7.56937	0	14	1	0	0	0	0.5657	0.1896
39	2008	0	0	7.69101	1	15	1	0	0	0	0.5678	0.1128
39	2009	0	0	6.92455	1	16	1	0	0	0	0.5764	0.0683
39	2010	0	0	7.61654	0	17	1	0	0	0	0.6452	0.1484
39	2011	0	0	7.87126	1	18	1	0	0	0	0.6642	0.1693
39	2012	0	0	7.92796	0	19	1	0	0	0.035	0.6489	0.0873
39	2013	0	0	8.05351	0	20	1	0	0	0.0087	0.6626	0.1075
39	2014	0	0	8.24974	0	21	1	0	0	0.0084	0.6892	0.1112
39	2015	0	0	8.22953	0	22	1	0	0.059	0.0105	0.6675	0.064
39	2016	0	0	8.18983	1	23	1	0	0.066	0.011	0.686	0.0188
39	2017	0	0	8.59543	1	24	1	0	0.0669	0.0095	0.6689	0.073
39	2018	0	0	8.85541	0	25	1	0	0.0663	0.0111	0.6702	0.0776
39	2019	0	0	8.80588	1	26	1	0	0.0684	0.0173	0.6802	0.0456
39	2020	0	0	9.0207	1	27	1	0	0.0879	0.0174	0.6317	0.1116
39	2021	0	0	9.5707	1	28	1	0	0.0882	0.0137	0.6308	0.1467
39	2022	0	0	9.51947	1	29	1	0	0.0968	0.0178	0.5706	0.0734
40	2016	0	0	7.37304	0	23	0	0	0.0496	0.0022	0.3658	0.016
40	2017	0	0	7.49333	0	24	0	0	0.0514	0.005	0.6001	0.0467
40	2018	0	0	8.72435	0	25	0	0	0.0958	0.0069	0.5767	0.0773
40	2019	0	0	9.10339	0	26	0	0	0.1406	0.006	0.5637	-0.0708
40	2020	0	0	8.78161	0	27	0	0	0.194	0.0088	0.5346	-0.0854
40	2021	0	0	9.05329	1	28	0	0	0.2659	0.0088	0.5571	-0.0521
40	2022	0	1	8.89516	0	29	0	0	0.1543	0.0084	0.5579	-0.0274
42	2007	0	0	4.78477	0	14	1	0	0	0	0.6451	0.1067
42	2009	0	0	6.28265	0	16	1	0	0	0	0.6803	0.129
42	2010	0	0	5.94054	0	17	1	0	0	0	0.6487	0.1518
42	2011	0	0	6.37357	0	18	1	0	0	0	0.6462	0.1262
42	2012	0	0	6.93321	0	19	1	0	0	0	0.6139	0.1419
42	2013	0	0	6.91783	0	20	0	0	0	0	0.6165	0.1322
42	2014	0	0	7.29447	0	21	0	0	0	0	0.7962	0.0926
42	2015	0	0	7.37347	0	22	0	0	0	0	0.7719	0.0712
42	2016	0	0	7.76703	0	23	0	0	0	0	0.799	0.0378
42	2018	0	0	7.7239	0	25	0	0	0	0	0.8335	0.0541
42	2019	0	0	7.71006	0	26	0	0	0	0	0.8225	0.0841
42	2020	0	0	8.26922	0	27	0	0	0	0	0.8156	0.0195
42	2021	0	0	8.04117	0	28	0	0	0.0077	0.0017	0.8014	0.0079
42	2022	0	0	7.93791	0	29	0	0	0.0074	0.0013	0.7761	0.0011
43	2007	0	0	6.31004	0	14	1	0	0	0	0.5602	0.1545
43	2008	0	0	5.9748	0	15	1	0	0	0	0.6339	0.0136
43	2009	0	0	5.94281	0	16	1	0	0	0	0.6778	0.045
43	2010	0	0	5.58278	0	17	1	0	0	0	0.7026	0.1251
43	2011	0	0	5.66567	0	18	1	0	0	0	0.6933	0.1473
43	2012	0	0	5.85362	0	19	1	0	0	0	0.7203	0.1079
43	2014	0	0	6.34248	0	21	1	0	0	0.0417	0.793	0.1154
43	2015	0	0	6.32068	0	22	1	0	0.0015	0.0018	0.7948	0.079
45	2007	0	0	6.03345	0	14	1	0	0	0	0.3452	0.0269
45	2008	0	0	5.93702	0	15	1	0	0	0	0.2626	0.106
45	2009	0	0	6.21377	0	16	1	0	0	0	0.3854	0.0771
45	2010	0	0	6.43302	1	17	1	0	0	0	0.1869	0.0302
45	2011	0	0	6.19141	1	18	1	0	0	0	0.2426	0.0357
45	2012	0	1	4.68682	1	19	1	0	0	0.208	0.3072	-0.0622
45	2015	0	1	7.00831	1	22	1	0	0.0766	0.0225	0.2677	0.0039
45	2016	0	0	7.04455	0	23	1	0	0.0844	0.0328	0.1649	-0.0254
45	2017	0	0	7.23711	0	24	1	0	0.102	0.0265	0.1603	0.0209
45	2018	0	0	7.09569	1	25	1	0	0.1018	0.033	0.2511	-0.018
45	2019	0	0	7.72357	1	26	1	0	0.1089	0.0246	0.1494	-0.0048
45	2020	0	0	7.83393	1	27	1	0	0.1234	0.0318	0.2154	0.0112
45	2021	0	0	7.67092	0	28	1	0	0.1061	0.0451	0.2887	0.019
45	2022	0	0	8.02052	1	29	1	0	0.12	0.0284	0.2824	0.0277
46	2007	1	0	6.94659	0	14	0	0	0	0	0.4541	0.1531
46	2008	1	0	5.60056	0	15	0	0	0	0	0.5632	0.0241
46	2009	1	0	6.14103	0	16	0	0	0	0	0.6021	0.0431
46	2010	1	0	5.86261	0	17	0	0	0	0	0.6266	0.0143
46	2011	1	0	5.76279	0	18	0	0	0	0	0.6385	0.029
46	2012	1	0	6.66092	0	19	0	0	0	0.0037	0.7103	0.0868
46	2013	1	0	6.91802	0	20	0	0	0	0.0773	0.7631	0.1222
46	2014	1	0	6.67111	0	21	0	0	0	0.0862	0.8235	0.133
46	2015	1	0	6.96329	0	22	0	0	0.0207	0.0038	0.8719	0.1754
46	2017	1	0	6.81286	0	24	0	0	0	0	0.8536	0.1125
46	2018	1	0	6.39176	0	25	0	0	0	0	0.866	0.0363
48	2007	0	1	5.69687	1	14	0	0	0	0	0.9666
48	2008	0	0	5.90353	0	15	0	0	0	0	0.9666
48	2009	0	0	6.51079	0	16	0	0	0	0	0.9666
48	2010	0	0	6.30639	0	17	0	0	0	0	0.9666
48	2012	0	0	6.77213	0	19	0	0	0	0.0123	0.5924	0.0613
48	2013	0	1	6.88219	0	20	0	0	0	0.0144	0.6365	-0.0205
48	2014	0	0	7.28323	0	21	0	0	0	0.011	0.6951	0.1987
48	2015	0	0	7.45324	0	22	0	0	0.0204	0.0098	0.5866	0.2615
48	2016	0	0	7.07101	0	23	0	0	0.0194	0.0149	0.5785	0.0073
48	2018	0	0	7.88955	0	25	0	0	0.0328	0.0073	0.7636	0.3354
48	2020	0	0	8.39642	0	27	0	0	0.023	0.0082	0.7192	0.3156
48	2021	0	0	7.61113	0	28	0	0	0.0126	0.0107	0.8275	0.1558
48	2022	0	0	8.1517	0	29	0	0	0.014	0.0063	0.8482	0.299
49	2007	0	0	4.98641	0	13	1	0	0	0	0.6748	0.0228
49	2008	0	0	5.32872	0	14	1	0	0	0	0.6538	-0.0072
49	2009	0	1	5.63553	0	15	1	0	0	0	0.7343	-0.2273
49	2011	0	0	6.25708	0	17	1	0	0	0	0.6989	0.3354
49	2012	0	0	6.89347	0	18	1	0	0	0.0318	0.7506	0.3354
49	2013	0	0	7.20523	0	19	1	0	0	0.0238	0.8065	0.3354
49	2014	0	0	7.54384	0	20	1	0	0	0.0179	0.8036	0.3354
49	2015	0	0	7.92727	0	21	1	0	0.0712	0.0168	0.648	0.2572
49	2016	0	0	7.7907	0	22	1	0	0.0893	0.023	0.7085	0.2331
49	2017	0	0	7.8978	0	23	1	0	0.0714	0.0279	0.7618	0.2004
49	2018	0	0	8.28091	0	24	1	0	0.0737	0.0178	0.7433	0.2321
49	2019	0	0	8.44814	0	25	1	0	0.0913	0.0161	0.6738	0.2341
49	2020	0	0	8.6106	0	26	1	0	0.0885	0.0181	0.6878	0.2623
49	2021	0	0	8.5895	0	27	1	0	0.0885	0.0209	0.6818	0.2315
49	2022	0	0	8.66783	0	28	1	0	0.1178	0.0253	0.6624	0.2018
50	2007	0	0	5.78263	0	13	0	0	0	0	0.5133	0.0375
50	2008	0	1	5.19288	0	14	1	0	0	0	0.6025	-0.0356
50	2009	0	1	5.89722	0	15	1	0	0	0	0.6759	-0.1477
50	2010	0	0	6.17802	1	16	1	0	0	0	0.6876	0.0565
50	2011	0	0	6.49212	1	17	1	0	0	0	0.6375	0.0882
50	2012	0	0	6.68408	1	18	1	0	0	0.041	0.6084	0.045
50	2013	0	0	6.79368	1	19	1	0	0	0.055	0.5881	0.0869
50	2014	0	0	7.19752	1	20	1	0	0	0.0578	0.4544	0.0802
50	2015	0	0	7.47939	1	21	1	0	0.1432	0.0839	0.3875	0.0419
50	2016	0	0	7.54332	1	22	1	0	0.1678	0.1004	0.3653	0.0414
50	2018	0	0	7.78622	1	24	1	0	0.1307	0.0623	0.5669	0.0378
50	2019	0	0	7.93395	1	25	1	0	0.1621	0.0613	0.592	0.0311
50	2020	0	0	8.06705	1	26	1	0	0.1903	0.0707	0.5436	0.0439
50	2021	0	0	8.35056	1	27	1	0	0.233	0.065	0.5664	0.0442
50	2022	0	1	8.47476	1	28	1	0	0.2488	0.0949	0.6263	0.0036
55	2007	0	0	5.68269	1	13	0	0	0	0	0.5037	0.036
55	2008	0	0	5.9949	0	14	0	0	0	0	0.5505	0.0306
55	2009	0	0	5.96902	1	15	0	0	0	0	0.5182	0.0517
55	2010	0	0	6.18455	0	16	0	0	0	0	0.4504	0.0441
55	2011	0	0	6.22474	0	17	0	0	0	0	0.4675	0.0515
55	2012	0	0	6.43636	0	18	0	0	0	0.0515	0.5024	0.0056
55	2013	0	0	6.86992	0	19	0	0	0	0.059	0.5322	0.0669
55	2014	0	0	6.84961	0	20	0	0	0	0.0448	0.6449	0.0713
55	2015	0	0	7.41392	0	21	0	0	0.1508	0.0412	0.7012	0.0511
55	2016	0	0	7.93364	0	22	0	0	0.1954	0.027	0.6608	0.2849
55	2017	0	0	7.64179	0	23	0	0	0.186	0.0383	0.5752	0.3354
55	2018	0	0	7.72963	0	24	0	0	0.1831	0.0454	0.5126	0.3354
55	2019	0	0	7.75162	0	25	0	0	0.21	0.0456	0.5399	0.0663
55	2020	0	0	7.9037	0	26	0	0	0.2517	0.0475	0.541	0.0701
55	2021	0	0	7.88942	0	27	0	0	0.1903	0.043	0.544	0.0406
55	2022	0	0	8.08669	0	28	0	0	0.2019	0.0421	0.5433	0.0492
56	2011	0	1	2.53646	0	17	0	0	0	0	0.9666
56	2017	0	0	6.2378	0	23	0	0	0	0	0.5916	0.0363
56	2020	0	0	6.92274	0	26	0	0	0	0	0.5889	-0.0661
56	2021	0	0	7.11096	0	27	0	0	0	0	0.6902	-0.3717
56	2022	0	0	6.98146	0	28	0	0	0	0	0.7928	-0.5719
58	2007	0	0	6.01849	0	12	1	0	0	0	0.2067	0.0506
58	2008	0	0	4.96714	0	13	1	0	0	0	0.1599	0.0418
58	2009	0	0	5.29286	0	14	1	0	0	0	0.1861	-0.2825
58	2013	0	0	6.51557	0	18	1	0	0	0.0023	0.3275	0.0507
58	2014	0	0	6.68034	0	19	1	0	0	0.0017	0.4378	0.0526
58	2015	0	0	6.49774	0	20	1	0	0	0.0009	0.3573	0.0643
58	2017	0	0	6.83005	0	22	1	0	0	0	0.6309	0.1193
58	2018	0	0	6.76529	0	23	1	0	0	0	0.6563	0.0096
58	2019	0	0	6.69446	0	24	1	0	0.0054	0.0019	0.5945	0.0411
58	2020	0	0	6.61012	0	25	1	0	0.0057	0.003	0.5744	0.0122
58	2021	0	0	6.13716	0	26	1	0	0.0025	0.0025	0.5431	0.0384
58	2022	0	0	6.1777	0	27	1	0	0.0028	0.0054	0.5389	0.0163
59	2009	0	0	5.32059	0	13	1	0	0	0	0.7027	0.0316
59	2010	0	0	7.14537	0	14	1	0	0	0	0.7506	0.0624
59	2011	0	0	7.51892	0	15	1	0	0	0	0.7356	0.1116
59	2012	0	0	7.75632	0	16	1	0	0	0	0.7744	0.0027
59	2013	0	1	7.97775	0	17	1	0	0	0	0.7458	-0.0224
59	2014	0	1	8.11887	0	18	1	0	0	0.0018	0.726	-0.1568
59	2015	0	0	7.8598	0	19	1	0	0.0399	0.0023	0.6919	0.0393
59	2016	0	0	7.88869	0	20	1	0	0.0329	0.0027	0.6467	0.1667
59	2017	0	0	8.07438	0	21	1	0	0.025	0.0027	0.5911	0.1533
59	2018	0	0	8.34191	0	22	1	0	0.024	0.0024	0.5769	0.0818
59	2019	0	0	8.47884	0	23	1	0	0.0294	0.0025	0.5182	0.0742
59	2020	0	0	8.37573	0	24	1	0	0.0195	0.0037	0.4942	0.0244
59	2021	0	0	8.64046	0	25	1	0	0.0066	0.0032	0.5366	0.063
59	2022	0	0	8.97811	0	26	1	0	0.0178	0.0029	0.5372	0.0398
60	2007	0	0	6.0703	0	11	1	0	0	0	0.5257	0.3228
60	2008	0	0	5.91091	0	12	1	0	0	0	0.498	0.102
60	2009	0	0	5.97599	0	13	1	0	0	0	0.5942	0.11
60	2010	0	0	6.20444	0	14	1	0	0	0	0.6138	0.1688
60	2011	0	0	6.88365	0	15	1	0	0	0	0.5256	0.1642
60	2012	0	0	7.06414	0	16	1	0	0	0.0148	0.496	0.0753
60	2013	0	0	7.29015	0	17	1	0	0	0.0113	0.5614	0.0664
60	2014	0	0	7.5283	0	18	1	0	0	0.0098	0.5408	0.0844
60	2015	0	0	7.42724	1	19	1	0	0.0766	0.0113	0.5032	0.033
60	2016	0	0	7.20526	1	20	1	0	0.0798	0.013	0.5158	0.0416
60	2017	0	0	7.45501	0	21	1	0	0.0844	0.0121	0.4485	0.1051
60	2018	0	0	7.54747	0	22	1	0	0.0809	0.0095	0.4506	0.0849
60	2019	0	0	7.755	0	23	1	0	0.0867	0.013	0.4408	0.0767
60	2020	0	0	8.14783	0	24	1	0	0.0873	0.0104	0.4726	0.0856
60	2021	0	0	8.54041	0	25	1	0	0.091	0.008	0.5014	0.0887
60	2022	0	0	8.81056	0	26	1	0	0.0927	0.007	0.5316	0.0808
61	2007	0	0	3.69808	1	11	1	0	0	0	0.5617	0.1047
61	2008	0	0	3.74065	1	12	1	0	0	0	0.4462	0.0369
61	2009	0	0	3.78281	1	13	1	0	0	0	0.5054	0.0451
61	2010	0	0	3.79851	1	14	1	0	0	0	0.5854	0.074
61	2011	0	0	3.972	1	15	1	0	0	0	0.5648	0.0634
61	2012	0	0	5.32507	1	16	1	0	0	0	0.593	0.0243
61	2013	0	0	5.77079	1	17	1	0	0	0	0.4998	0.0353
61	2014	0	0	5.50819	1	18	1	0	0	0.00056	0.5541	0.022
61	2015	0	0	5.65991	1	19	1	0	0	0	0.6228	0.0073
61	2016	0	0	5.91455	0	20	1	0	0	0	0.6378	0.0149
61	2017	0	0	6.15571	0	21	1	0	0	0	0.6599	0.0095
61	2018	0	0	6.15978	1	22	1	0	0.0124	0.0031	0.6531	0.0152
61	2019	0	0	6.47551	1	23	1	0	0.0101	0.0033	0.6495	0.0592
61	2020	0	0	6.68752	1	24	1	0	0.0066	0.0023	0.6345	0.0623
61	2021	0	0	6.9484	0	25	1	0	0.0087	0.0025	0.6383	0.0663
61	2022	0	0	7.1118	1	26	1	0	0.0086	0.0039	0.6418	0.0435
62	2009	0	0	5.32555	0	13	0	0	0	0	0.3839	0.1199
62	2010	0	0	5.22646	0	14	0	0	0	0	0.5313	0.0987
62	2011	0	0	5.49172	0	15	0	0	0	0	0.6205	0.028
62	2012	0	0	6.32598	0	16	0	0	0	0	0.6799	0.1768
62	2013	0	0	6.70888	0	17	0	0	0	0	0.589	0.2027
62	2014	0	0	6.99057	0	18	0	0	0	0	0.4119	0.1981
62	2015	0	0	6.8661	0	19	0	0	0	0	0.4049	0.1016
62	2016	0	0	7.826	0	20	0	0	0.0713	0.0032	0.4103	0.1077
62	2017	0	0	7.08015	0	21	0	0	0.1272	0.0057	0.4776	0.1021
62	2018	0	0	7.48381	0	22	0	0	0.1543	0.0073	0.5005	0.1496
62	2019	0	0	7.78746	0	23	0	0	0.1436	0.0068	0.4968	0.1256
62	2020	0	0	8.04788	0	24	0	0	0.152	0.0057	0.5016	0.118
62	2021	0	0	8.29929	0	25	0	0	0.1576	0.0069	0.5689	0.1534
62	2022	0	0	8.40389	0	26	0	0	0.1343	0.0077	0.5219	0.138
63	2007	0	0	7.33296	1	11	0	0	0	0.092	0.671	0.1126
63	2008	0	0	7.37683	1	12	0	0	0.338	0	0.7015	0.1259
63	2009	0	0	7.76675	1	13	0	0	0.335	0	0.7374	0.1502
63	2010	0	0	7.76247	1	14	0	0	0.328	0	0.7034	0.1393
63	2011	0	0	7.99167	1	15	0	0	0	0	0.7505	0.0853
63	2017	0	0	8.81585	1	21	0	0	0.3871	0.1191	0.6848	0.1187
63	2018	0	1	8.68567	1	22	0	0	0.3806	0.1275	0.7452	-0.2108
63	2019	0	0	8.81071	1	23	0	0	0.4039	0.1383	0.7312	0.1522
63	2020	0	0	8.98903	1	24	0	0	0.4307	0.1459	0.6938	0.1024
63	2021	0	0	9.12683	1	25	0	0	0.46	0.1642	0.6842	0.132
63	2022	0	0	9.27241	1	26	0	0	0.4852	0.1757	0.6709	0.1309
65	2007	0	1	5.16283	0	10	1	0	0	0	0.6807	-0.1262
65	2008	0	0	5.34121	0	11	1	0	0	0	0.7967	0.0706
65	2010	0	0	6.82711	0	13	1	0	0	0	0.7065	0.0867
65	2011	0	0	7.18745	0	14	1	0	0	0	0.7237	0.1325
65	2012	0	0	6.8009	0	15	1	0	0	0.0449	0.7563	0.1842
65	2013	0	0	7.15112	0	16	1	0	0	0.0254	0.7579	0.2033
65	2014	0	0	7.26593	0	17	1	0	0	0.0257	0.7598	0.1899
65	2015	0	0	7.66648	0	18	1	0	0.3458	0.0256	0.673	0.1065
65	2017	0	0	7.39397	0	20	1	0	0.4375	0.0165	0.6402	0.1317
65	2018	0	0	7.51671	0	21	1	0	0.3953	0.013	0.5974	0.134
65	2019	0	0	7.73003	0	22	1	0	0.3399	0.012	0.6301	0.1356
65	2020	0	0	7.89776	0	23	1	0	0.299	0.0092	0.6556	0.1259
65	2021	0	0	7.79594	0	24	1	0	0.1044	0.0121	0.6463	0.099
65	2022	0	0	7.8773	0	25	1	0	0.117	0.01	0.6124	0.0939
66	2007	0	0	6.60618	0	11	1	0	0	0	0.4673	0.056
66	2008	0	0	6.62901	1	12	1	0	0	0	0.5393	0.0101
66	2009	0	0	8.19605	0	13	1	0	0	0	0.7001	0.0786
66	2010	0	0	9.4282	1	14	1	0	0	0	0.6744	0.0767
66	2011	0	0	8.36718	0	15	1	0	0	0	0.6883	0.0464
66	2012	0	0	8.43252	1	16	1	0	0	0.0232	0.7385	0.0093
66	2013	0	1	8.51789	1	17	1	0	0	0.022	0.7785	-0.0878
66	2014	0	0	8.61489	1	18	1	0	0	0.0229	0.7912	-0.0401
66	2015	0	1	8.70628	1	19	1	0	0.1786	0.0201	0.7794	-0.0224
66	2017	0	0	7.36462	1	21	1	0	0.2738	0.0633	0.5028	0.0921
66	2018	0	0	7.47531	1	22	1	0	0.2583	0.0749	0.5844	0.1588
66	2019	0	0	7.6024	1	23	1	0	0.3124	0.0892	0.6008	0.1348
66	2020	0	0	7.94165	1	24	1	0	0.3103	0.0773	0.6605	0.1043
66	2021	0	0	8.0607	1	25	1	0	0.3134	0.0778	0.671	0.0634
66	2022	0	0	7.95211	1	26	1	0	0.3086	0.107	0.5616	0.0152
68	2007	0	1	6.34245	1	11	1	0	0	0	0.4532	-0.1021
68	2009	0	0	6.35456	1	13	1	0	0	0	0.7486	-1.108
68	2014	0	1	4.97741	0	18	0	0	0	0	0.7233	-0.9051
68	2015	0	0	5.85266	0	19	0	0	0	0	0.126	0.0123
68	2016	0	0	6.38774	0	20	0	0	0.2379	0.0825	0.3904	0.0109
68	2017	0	0	6.57294	0	21	0	0	0.0757	0.0461	0.6103	0.0299
68	2018	0	1	5.9645	0	22	0	0	0.0943	0.1	0.7281	-0.1492
68	2019	0	1	5.96877	1	23	1	0	0.0704	0.0655	0.7471	0.0075
68	2020	0	0	6.137	0	24	1	0	0.0602	0.043	0.7904	-0.2301
68	2021	0	1	7.36649	0	25	1	0	0.1027	0.0244	0.8366	-0.1798
69	2007	0	0	4.85042	0	11	1	0	0	0	0.5424	0.1409
69	2008	0	0	5.71731	0	12	1	0	0	0	0.5045	0.1692
69	2009	0	0	6.18285	0	13	1	0	0	0	0.6276	0.1628
69	2010	0	0	6.53353	0	14	1	0	0	0	0.6969	0.2263
69	2011	0	0	6.54226	0	15	1	0	0	0	0.7117	0.1816
69	2012	0	0	8.21023	0	16	1	0	0	0	0.6995	0.185
69	2013	0	0	8.50069	1	17	1	0	0	0	0.6853	0.1792
69	2014	0	0	8.58873	1	18	1	0	0	0	0.6601	0.1734
69	2015	0	0	8.78901	1	19	1	0	0.0112	0.0014	0.6341	0.1243
69	2016	0	0	8.92344	1	20	1	0	0.013	0.0011	0.6712	0.1519
69	2017	0	0	9.09404	0	21	1	0	0.0092	0.0007	0.6989	0.1423
69	2018	0	0	7.47886	0	22	1	0	0	0	0.7377	0.1464
69	2019	0	0	7.77319	0	23	1	0	0	0	0.7498	0.151
69	2020	0	0	8.21196	0	24	1	0	0	0	0.7583	0.1424
69	2021	0	0	8.40592	0	25	1	0	0	0	0.7484	0.0592
69	2022	0	0	8.33129	0	26	1	0	0	0	0.7439	-0.1269
70	2007	0	0	5.27095	0	8	1	0	0	0	0.3345	0.0178
70	2008	0	0	5.59956	1	9	1	0	0	0	0.386	0.0508
70	2009	0	0	5.90851	0	10	1	0	0	0	0.4015	0.0552
70	2010	0	0	5.95958	0	11	1	0	0	0	0.4544	0.0719
70	2011	0	0	5.9696	0	12	1	0	0	0	0.4956	0.0457
70	2012	0	0	6.04132	0	13	1	0	0	0.0379	0.5092	0.0559
70	2013	0	0	6.01064	0	14	1	0	0	0.0411	0.4828	0.0553
70	2014	0	0	6.24003	0	15	1	0	0	0.045	0.5163	0.0561
70	2016	0	0	6.85727	1	17	1	0	0.1256	0.0458	0.6724	0.0879
70	2017	0	0	6.97956	1	18	1	0	0.1477	0.0444	0.6882	0.1322
70	2018	0	0	7.14733	1	19	1	0	0.1464	0.0403	0.6949	0.1369
70	2019	0	0	7.0622	1	20	1	0	0.1545	0.0539	0.5931	0.1273
70	2020	0	0	7.40574	1	21	1	0	0.1836	0.0555	0.705	0.0196
70	2021	0	0	7.41318	1	22	1	0	0.1922	0.0656	0.6972	-0.2389
70	2022	0	0	7.26543	1	23	1	0	0.1903	0.0724	0.6995	0.0228
78	2008	0	0	6.27202	1	11	0	0	0	0	0.7189	0.0216
78	2009	0	1	6.72118	1	12	0	0	0	0	0.7812	0.0009
78	2010	0	0	7.04488	1	13	0	0	0	0	0.7824	0.0612
78	2012	0	0	6.86051	0	15	0	0	0	0.0083	0.8197	0.0956
78	2013	0	0	7.07966	0	16	0	0	0	0.008	0.7646	0.1215
78	2014	0	0	7.32972	0	17	0	0	0	0.0058	0.8149	0.0469
78	2016	0	0	7.81588	0	19	0	0	0.0304	0.0037	0.6472	0.0849
78	2017	0	0	8.09425	0	20	0	0	0.0149	0.0023	0.7904	0.1273
78	2018	0	0	8.43947	0	21	0	0	0.0139	0.0019	0.8259	0.102
78	2019	0	0	8.60575	0	22	0	0	0.0128	0.0016	0.8093	0.0656
78	2020	0	0	8.72877	0	23	0	0	0.013	0.0013	0.8114	-0.0055
78	2021	0	0	8.78728	0	24	0	0	0.0142	0.0013	0.8057	0.0353
78	2022	0	0	8.80525	0	25	0	0	0.0124	0.0017	0.8314	-0.1624
88	2010	0	0	5.71758	0	14	1	0	0	0	0.0787	0.1019
88	2014	0	0	6.22506	0	18	1	0	0	0	0.1882	0.0854
88	2016	0	0	6.18987	0	20	1	0	0	0	0.2153	0.0594
88	2017	0	0	6.22748	0	21	1	0	0	0	0.2389	0.0612
88	2018	0	0	6.22935	0	22	1	0	0	0	0.2489	0.0627
88	2019	0	0	6.65141	0	23	1	0	0	0	0.2575	0.0482
88	2020	0	0	6.58537	0	24	1	0	0.0259	0.0009	0.2492	0.0389
88	2021	0	0	6.83034	0	25	1	0	0.0142	0.0023	0.2685	0.0474
88	2022	0	0	7.06078	0	26	1	0	0.009	0.0012	0.338	0.0447
89	2007	0	0	5.34815	0	10	1	0	0	0	0.074	0.1255
89	2008	0	0	5.48089	0	11	1	0	0	0	0.1394	0.0542
89	2009	0	0	5.76466	0	12	1	0	0	0	0.1033	0.1123
89	2010	0	0	5.85072	0	13	1	0	0	0	0.1042	0.1235
89	2011	0	0	6.11643	0	14	1	0	0	0	0.2513	0.0973
89	2012	0	0	6.68959	0	15	1	0	0	0	0.2935	0.0798
89	2013	0	0	6.56789	0	16	1	0	0	0	0.3413	0.0652
89	2014	0	0	6.8085	0	17	1	0	0	0	0.376	0.0349
89	2015	0	0	6.94478	0	18	1	0	0	0	0.1422	0.052
89	2016	0	0	6.99811	0	19	1	0	0	0	0.141	0.0536
89	2017	0	0	7.07411	0	20	1	0	0	0	0.1446	0.0602
89	2018	0	0	7.18856	0	21	1	0	0	0	0.1335	0.0585
89	2019	0	0	7.34694	0	22	1	0	0	0	0.1386	0.0501
89	2020	0	0	7.27031	0	23	1	0	0	0	0.2102	0.0032
89	2021	0	0	7.31775	0	24	1	0	0	0	0.5479	-0.0017
89	2022	0	0	7.20632	0	25	1	0	0	0	0.5744	-0.1055
90	2008	0	1	5.53708	0	10	1	0	0	0	0.6136	-0.0551
90	2009	0	0	6.20912	0	11	1	0	0	0	0.5523	0.0219
90	2010	0	0	5.98758	0	12	1	0	0	0	0.5397	0.0237
90	2011	0	0	5.98722	0	13	1	0	0	0	0.5907	0.0662
90	2012	0	0	6.16945	0	14	1	0	0	0.0029	0.6245	0.0777
90	2013	0	0	6.55381	0	15	1	0	0	0.0017	0.6557	0.1123
90	2014	0	0	6.7767	0	16	1	0	0	0.0024	0.6648	0.114
90	2015	0	0	7.05846	0	17	1	0	0.031	0.0023	0.6256	0.0633
90	2016	0	0	6.78842	0	18	1	0	0.0288	0.0017	0.6716	0.0704
90	2017	0	0	6.6565	0	19	1	0	0.031	0.0038	0.7446	0.0908
90	2019	0	0	7.29397	0	21	1	0	0.0249	0.0077	0.7604	0.1277
90	2020	0	0	7.46223	0	22	1	0	0.0261	0.0083	0.7747	0.1349
90	2021	0	0	7.7071	0	23	1	0	0.0303	0.0179	0.7856	0.1522
90	2022	0	0	7.85093	0	24	1	0	0.0298	0.0199	0.7964	0.1399
96	2010	0	0	4.99404	0	11	1	0	0	0	0.0793	0.0506
96	2011	0	0	5.51101	0	12	1	0	0	0	0.0887	0.0519
96	2012	0	0	5.16966	0	13	1	0	0	0	0.0931	0.0116
96	2014	0	0	5.35056	0	15	1	0	0	0	0.0704	0.0231
96	2015	0	0	5.49949	0	16	1	0	0	0	0.0892	0.074
96	2016	0	0	5.43787	0	17	1	0	0	0	0.065	0.1288
96	2018	0	0	6.09238	0	19	1	0	0	0	0.065	0.0447
96	2019	0	0	6.20307	0	20	1	0	0	0	0.0714	0.0471
96	2022	0	0	6.97899	0	23	1	0	0	0	0.065	0.0226
99	2007	0	0	5.58284	0	8	1	0	0	0	0.4028	0.0628
99	2008	0	0	5.94684	1	9	1	0	0	0	0.3787	0.0659
99	2009	0	0	6.14242	1	10	1	0	0	0	0.3919	0.0744
99	2010	0	0	6.17672	0	11	1	0	0	0	0.3562	0.0772
99	2011	0	0	6.31534	0	12	1	0	0	0	0.3603	0.0817
99	2012	0	0	6.539	0	13	1	0	0	0	0.4355	0.0728
99	2013	0	0	6.62427	1	14	1	0	0	0	0.3601	0.0792
99	2014	0	0	6.7862	1	15	1	0	0	0	0.3887	0.0756
99	2015	0	0	6.88466	1	16	1	0	0	0	0.4328	0.0616
99	2016	0	0	6.82049	1	17	1	0	0	0	0.4122	0.0312
99	2017	0	0	6.90145	1	18	1	0	0	0	0.455	0.0312
99	2018	0	0	7.0931	1	19	1	0	0	0	0.4345	0.0497
99	2019	0	0	7.32729	1	20	1	0	0	0	0.4215	0.0623
99	2020	0	0	7.46812	1	21	1	0	0.1284	0.0147	0.3477	0.0594
99	2021	0	0	7.53292	1	22	1	0	0.1233	0.0302	0.2516	0.0502
99	2022	0	0	7.69558	1	23	1	0	0.027	0.0085	0.2077	0.0332
100	2008	0	0	6.6331	1	5	1	0	0.046	0	0.7322	0.0709
100	2009	0	0	7.0074	1	6	0	0	0.046	0	0.7212	0.0835
100	2010	0	1	7.10159	1	7	0	0	0.0511	0	0.6617	0.0261
100	2011	0	0	6.9509	1	8	1	0	0	0	0.7395	0.0867
100	2012	0	0	7.20035	1	9	0	0	0	0	0.7463	0.0629
100	2013	0	0	7.45096	1	10	0	0	0	0	0.7444	0.1445
100	2014	0	0	7.68896	1	11	0	0	0	0	0.7108	0.1576
100	2015	0	0	8.34077	1	12	0	0	0.0911	0.036	0.6633	0.0858
100	2017	0	0	7.91337	1	14	0	0	0.1056	0.0425	0.6622	0.0655
100	2018	0	0	7.88243	0	15	0	0	0.1663	0.05	0.6842	0.0668
100	2019	0	0	8.03045	1	16	0	0	0.174	0.0729	0.6125	0.0573
100	2020	0	0	7.9105	1	17	0	0	0.1683	0.0853	0.6508	0.0562
100	2021	0	0	8.48148	1	18	0	0	0.1614	0.0536	0.6125	0.125
100	2022	0	0	8.54853	1	19	0	0	0.1716	0.0647	0.6329	0.0135
150	2008	0	0	5.81195	0	9	0	0	0	0	0.4801	0.135
150	2010	0	0	4.08131	0	11	0	0	0	0	0.2856	0.0135
150	2011	0	0	4.26547	0	12	0	0	0	0	0.5287	0.0112
150	2012	0	0	4.04336	0	13	0	0	0	0	0.5744	0.0033
150	2013	0	0	6.25798	0	14	0	0	0	0	0.7067	0.1154
150	2015	0	0	4.53628	0	16	0	0	0	0	0.63	0.0327
150	2017	0	0	6.00119	0	18	0	0	0.2291	0.0026	0.6885	0.0776
150	2018	0	0	6.27879	0	19	0	0	0	0	0.6952	0.0796
150	2020	0	0	6.55261	0	21	0	0	0	0	0.9459	-1.108
150	2021	0	0	6.44087	0	22	0	0	0	0	0.9666
150	2022	0	0	6.46138	0	23	0	0	0	0	0.9666
151	2007	0	0	4.65716	0	8	1	0	0	0	0.1534	0.0455
151	2009	0	0	4.81523	0	10	1	0	0	0	0.1979	0.0324
151	2010	0	0	5.76434	0	11	1	0	0	0	0.19	0.0088
151	2013	0	0	5.82248	0	14	1	0	0	0	0.6067	0.0945
151	2014	0	0	6.35743	0	15	1	0	0	0	0.6566	0.1124
151	2015	0	0	5.63304	0	16	1	0	0	0	0.5797	0.1323
151	2016	0	0	6.04083	0	17	1	0	0.2148	0.044	0.5175	0.1011
151	2017	0	0	6.20276	0	18	1	0	0.277	0.0299	0.5408	0.0893
151	2018	0	0	5.72597	0	19	1	0	0.237	0.0466	0.5363	0.0834
151	2020	0	0	5.56328	0	21	1	0	0.3509	0.0679	0.6468	-0.456
151	2021	0	0	5.86305	0	22	1	0	0.1049	0.03	0.6087	0.0451
151	2022	0	0	6.65117	0	23	1	0	0.1201	0.011	0.7329	-0.3861
153	2008	0	0	4.74089	0	9	1	1	0	0	0.4388	0.0232
153	2009	0	0	5.0132	1	10	1	1	0	0	0.437	0.0349
153	2010	0	0	5.08743	1	11	1	1	0	0	0.4092	0.0537
153	2011	0	0	5.63332	1	12	0	1	0	0	0.4195	0.013
153	2012	0	0	5.83691	1	13	0	1	0	0.0134	0.4657	0.0233
153	2013	0	0	5.85514	1	14	0	1	0	0.0189	0.4678	0.0258
153	2014	0	0	6.08367	1	15	0	1	0	0.0177	0.4874	0.0358
153	2015	0	0	6.15585	1	16	0	1	0.0246	0.0221	0.4863	0.0266
153	2017	0	0	6.66082	0	18	0	1	0.0289	0.0245	0.559	0.0535
153	2018	0	0	6.86658	1	19	0	1	0.0332	0.0292	0.5705	0.047
153	2019	0	0	7.04415	1	20	0	1	0.0342	0.0273	0.6272	0.0607
153	2020	0	0	7.21849	1	21	0	1	0.0351	0.0279	0.6018	0.0705
153	2021	0	0	7.27019	1	22	0	1	0.0366	0.0269	0.5918	0.0703
153	2022	0	0	7.45312	1	23	0	1	0.0357	0.0203	0.6074	0.086
155	2007	0	0	5.28141	0	8	1	1	0	0	0.3498	0.0766
155	2008	0	0	5.63297	1	9	1	1	0	0	0.3525	0.0768
155	2009	0	0	5.67585	1	10	1	1	0	0	0.3968	0.0376
155	2010	0	1	5.55509	1	11	1	1	0	0	0.4956	-0.1284
155	2011	0	0	5.62889	1	12	1	1	0	0	0.5231	-0.1502
155	2012	0	0	5.90431	1	13	1	1	0	0.0008	0.5362	0.0011
155	2013	0	0	5.9291	1	14	1	1	0	0.0003	0.7422	-0.9414
155	2014	0	0	5.86571	1	15	1	1	0	0.0008	0.9666
155	2015	0	1	5.28619	1	16	1	1	0	0	0.9666
155	2018	0	0	8.59343	0	19	1	1	0	0	0.4759	0.1085
155	2019	0	0	7.91349	0	20	1	1	0	0	0.4173	0.078
155	2020	0	0	8.1713	0	21	1	1	0	0	0.5072	0.0645
155	2021	0	0	7.59831	0	22	1	1	0.0068	0.0001	0.58	0.0924
155	2022	0	0	7.58208	0	23	1	1	0.053	0.0063	0.5463	0.1463
156	2014	0	0	5.88261	1	15	1	0	0	0.0308	0.6029	0.1739
156	2015	0	0	6.17724	1	16	1	0	0.0658	0.0341	0.2696	0.0575
156	2016	0	0	6.2598	0	17	1	0	0.0769	0.0355	0.2793	0.0594
156	2017	0	0	6.29568	0	18	1	0	0.083	0.0451	0.2804	0.0618
156	2018	0	0	6.42101	0	19	1	0	0.0846	0.0331	0.2778	0.0605
156	2019	0	0	6.56692	0	20	1	0	0.0918	0.0311	0.3002	0.0587
156	2020	0	0	6.75584	1	21	1	0	0.0543	0.0252	0.4075	0.0685
156	2021	0	0	6.90097	1	22	1	0	0.0639	0.0438	0.4334	0.0639
156	2022	0	0	7.0941	1	23	1	0	0.072	0.0539	0.4489	0.054
157	2008	0	0	6.67017	1	9	1	1	0	0	0.7719	0.3034
157	2009	0	0	7.22721	0	10	1	1	0	0	0.7762	0.3186
157	2010	0	0	7.53392	0	11	1	1	0	0	0.5639	0.167
157	2011	0	0	7.68262	0	12	1	1	0	0	0.5022	0.2294
157	2012	0	0	7.97738	0	13	0	1	0	0.0358	0.5371	0.1828
157	2013	0	0	7.8963	0	14	0	1	0	0.0473	0.5303	0.094
157	2014	0	0	7.7222	0	15	0	1	0	0.0466	0.5601	0.0152
157	2015	0	0	7.64034	1	16	0	1	0.2185	0.0507	0.5667	0.0022
157	2016	0	0	7.77577	0	17	0	1	0.2092	0.0449	0.576	-0.0239
157	2018	0	0	8.24871	0	19	0	1	0.2063	0.0376	0.5852	0.0505
157	2019	0	0	8.61397	0	20	0	1	0.2309	0.0483	0.5706	0.1081
157	2020	0	0	9.02602	1	21	0	1	0.2547	0.0538	0.5882	0.1536
157	2021	0	0	8.98974	1	22	0	1	0.2782	0.063	0.5222	0.1095
157	2022	0	0	8.57608	1	23	0	1	0.2971	0.0827	0.5389	0.0419
158	2007	0	0	5.23331	0	8	1	0	0	0	0.5497	0.0306
158	2009	0	0	5.67567	0	10	1	0	0	0	0.4555	0.0322
158	2010	0	0	5.79814	0	11	1	0	0	0	0.4994	0.0231
158	2011	0	0	6.13687	0	12	1	0	0	0	0.5436	0.0237
158	2012	0	0	6.37838	1	13	1	0	0	0.0214	0.5754	0.0048
158	2013	0	1	6.83837	1	14	1	0	0	0.0132	0.5769	0.0072
158	2014	0	0	7.29744	1	15	1	0	0	0.0095	0.5545	0.0098
158	2015	0	1	7.7301	1	16	1	0	0.2219	0.0071	0.5035	0.0458
158	2016	0	1	7.95911	1	17	1	0	0.2453	0.0168	0.5514	0.0604
158	2017	0	0	8.05029	1	18	1	0	0.2054	0.0181	0.5299	0.059
158	2018	0	1	7.91217	1	19	1	0	0.3236	0.0148	0.5692	0.03
158	2019	0	0	7.85374	1	20	1	0	0.3757	0.0271	0.5818	0.0161
158	2020	0	1	8.03135	1	21	1	0	0.3849	0.0257	0.5947	0.0177
158	2021	0	0	8.12458	1	22	1	0	0.4769	0.0314	0.6282	0.021
158	2022	0	1	8.20403	1	23	1	0	0.4629	0.0404	0.641	-0.0391
159	2007	0	0	4.72024	0	8	0	1	0	0	0.5314	0.0975
159	2008	0	0	4.84377	0	9	0	1	0	0	0.4564	0.148
159	2009	0	0	4.64706	0	10	0	1	0	0	0.4937	0.1292
159	2013	0	0	5.31078	0	14	0	1	0	0	0.3043	0.0169
159	2014	0	0	5.4331	0	15	0	1	0	0	0.2645	0.0607
159	2015	0	0	5.0792	1	16	0	1	0	0	0.2603	0.0275
159	2016	0	0	4.86058	0	17	0	1	0	0	0.2927	0.0163
159	2021	0	0	5.91614	0	22	0	1	0.1426	0.0161	0.3863	0.0112
159	2022	0	0	6.31727	0	23	0	1	0.23	0.0168	0.1514	0.1204
301	2008	0	0	6.01193	0	9	1	0	0	0	0.3534	0.0677
301	2012	0	0	6.38858	0	13	1	0	0	0	0.248	0.0592
301	2014	0	0	6.46781	0	15	1	0	0	0	0.2155	0.0719
301	2015	0	0	6.45831	0	16	1	0	0	0	0.264	0.0514
301	2016	0	0	6.48321	0	17	1	0	0	0	0.3022	0.0425
301	2018	0	0	7.49625	0	19	0	0	0.1194	0.0382	0.4075	0.0653
301	2019	0	0	7.71377	0	20	0	0	0.0967	0.0301	0.5634	0.1054
301	2020	0	0	7.66398	0	21	0	0	0.0944	0.0254	0.6417	0.0139
301	2021	0	0	8.22431	0	22	0	0	0.0923	0.0276	0.7772	0.173
301	2022	0	0	8.44535	0	23	0	0	0.0924	0.0251	0.7856	0.0152
333	2015	0	0	6.85069	1	3	0	0	0.093	0.038	0.5651	0.2432
333	2016	0	0	6.99305	1	4	0	0	0.0907	0.038	0.5957	0.23
333	2017	0	0	7.37195	1	5	0	0	0.1033	0.0353	0.6658	0.2244
333	2018	0	0	7.44784	1	6	0	0	0.1074	0.0378	0.6494	0.2342
333	2019	0	0	7.52118	1	7	0	0	0.1018	0.0346	0.644	0.2351
333	2020	0	0	7.61127	1	8	0	0	0.1077	0.0356	0.6553	0.2214
333	2021	0	0	7.73559	0	9	0	0	0.1092	0.0352	0.6525	0.2152
333	2022	0	0	7.83146	1	10	0	0	0.125	0.0367	0.6405	0.1962
338	2009	0	0	6.51063	0	6	1	0	0	0	0.5676	0.2521
338	2010	0	0	6.96826	0	7	1	0	0	0	0.552	0.3354
338	2011	0	0	6.90438	0	8	1	0	0	0	0.5304	0.2187
338	2012	0	0	6.62803	0	9	1	0	0	0.0414	0.5266	0.103
338	2013	0	0	7.09221	0	10	1	0	0	0.0432	0.5628	0.1112
338	2014	0	0	7.16813	0	11	1	0	0	0.0421	0.6607	0.1416
338	2015	0	0	7.45292	0	12	1	0	0.0711	0.0441	0.6368	0.0518
338	2016	0	0	7.75606	0	13	1	0	0.0755	0.0381	0.7283	0.0807
338	2017	0	0	8.2104	0	14	1	0	0.0845	0.0373	0.7028	0.1629
338	2018	0	0	8.30325	0	15	1	0	0.091	0.0408	0.6967	0.1867
338	2019	0	0	8.47515	0	16	1	0	0.0936	0.0421	0.7054	0.1706
338	2020	0	0	8.68243	0	17	1	0	0.0672	0.042	0.7029	0.1402
338	2021	0	0	8.73865	0	18	1	0	0.1262	0.0421	0.6284	0.1123
338	2022	0	0	8.63535	0	19	1	0	0.1593	0.0505	0.6455	0.0546
400	2009	0	0	6.76224	1	13	0	1	0.5823	0	0.4496	0.0909
400	2010	0	0	6.42119	1	14	1	1	0.5317	0	0.5208	0.0896
400	2011	0	0	6.60594	1	15	1	1	0	0	0.5805	0.1025
400	2012	0	0	7.22135	1	16	1	1	0	0.0457	0.5398	0.1787
400	2013	0	0	7.41278	1	17	1	1	0	0.0424	0.5396	0.2018
400	2014	0	0	7.57107	1	18	1	1	0	0.0515	0.4223	0.2068
400	2015	0	0	7.59373	1	19	1	1	0.3877	0.054	0.4497	0.1173
400	2016	0	0	7.89683	1	20	1	1	0.003954	0.0479	0.472	0.1246
400	2017	0	0	7.97441	1	21	1	1	0.3714	0.0475	0.4693	0.0839
400	2018	0	0	7.83015	1	22	1	1	0.4076	0.0619	0.427	0.0328
400	2019	0	0	8.12476	1	23	1	1	0.4055	0.0528	0.425	0.057
400	2020	0	0	8.30482	1	24	1	1	0.4415	0.0476	0.4526	0.0873
400	2021	0	0	8.39206	1	25	1	1	0.4558	0.0514	0.4251	0.0844
400	2022	0	0	8.69008	1	26	1	1	0.4452	0.0461	0.4247	0.0889
401	2007	0	0	6.25672	1	12	1	0	0	0	0.671	0.1423
401	2008	0	0	6.49149	1	13	1	0	0	0	0.5046	0.0827
401	2009	0	0	6.72828	1	14	1	0	0	0	0.6432	0.138
401	2010	0	0	7.02002	1	15	1	0	0	0	0.6929	0.1688
401	2011	0	0	7.33819	1	16	1	0	0	0	0.6544	0.1202
401	2012	0	0	7.38525	1	17	1	0	0	0.0004	0.678	0.0103
401	2013	0	0	7.52177	1	18	1	0	0	0.0004	0.6775	0.0143
401	2014	0	0	7.57977	1	19	1	0	0	0.0004	0.695	-0.0207
401	2015	0	1	7.46043	1	20	1	0	0.0041	0.0005	0.7255	-0.1897
401	2016	0	0	7.67859	1	21	1	0	0.0036	0.0005	0.7308	-0.0021
401	2019	0	0	8.54008	1	24	1	0	0.031	0.0021	0.5252	0.1701
401	2020	0	0	8.71706	1	25	1	0	0.0285	0.0027	0.4546	0.1612
401	2021	0	0	8.75202	1	26	1	0	0.0259	0.0027	0.4401	0.1238
401	2022	0	0	8.82096	1	27	1	0	0.0276	0.0033	0.4743	0.0432
402	2007	0	0	6.44249	0	12	1	0	0	0	0.6463	0.1493
402	2008	0	0	6.67803	0	13	1	0	0	0	0.4611	0.0701
402	2009	0	0	6.86539	0	14	1	0	0	0	0.6236	0.0862
402	2014	0	0	7.86997	0	19	1	0	0	0	0.694	0.1161
402	2015	0	0	7.62238	0	20	1	0	0	0	0.7256	0.0781
402	2016	0	0	7.79241	0	21	1	0	0	0	0.7241	0.0904
402	2017	0	0	8.05091	0	22	1	0	0	0	0.7308	0.1217
402	2018	0	0	7.95211	0	23	1	0	0	0	0.7496	0.1085
402	2019	0	0	8.1666	0	24	1	0	0	0	0.7594	0.1057
402	2020	0	0	7.9653	0	25	1	0	0	0	0.7648	0.0557
403	2007	1	0	5.33916	1	12	0	1	0	0	0.9666	0.3354
403	2015	0	0	6.64125	0	20	0	1	0.0241	0.0482	0.5847	0.1272
403	2017	0	0	6.79489	0	22	0	1	0.054	0.0429	0.5894	0.0281
403	2018	0	0	7.1212	0	23	0	1	0.0621	0.0332	0.5298	0.121
403	2019	0	0	7.38924	0	24	0	1	0.0725	0.0364	0.3696	0.1969
403	2020	0	0	7.64808	0	25	0	1	0.0887	0.0245	0.4149	0.1889
403	2021	0	0	7.73293	0	26	0	1	0.1376	0.0322	0.1072	0.0619
403	2022	0	0	7.87925	0	27	0	1	0.0764	0.0408	0.1405	0.0857
404	2007	0	0	6.25589	0	12	1	1	0	0	0.744	0.085
404	2009	0	0	6.47223	0	14	1	1	0	0	0.6881	0.2038
404	2010	0	0	6.72334	1	15	1	1	0	0	0.7524	0.0867
404	2011	0	0	6.92244	1	16	1	1	0	0	0.7764	0.0764
404	2012	0	0	7.16572	0	17	1	1	0	0.025	0.7638	0.155
404	2013	0	0	7.39471	0	18	1	1	0	0.0312	0.6092	0.102
404	2014	0	0	7.44361	0	19	1	1	0	0.0303	0.5916	0.1073
404	2015	0	0	7.54468	0	20	1	1	0.099	0.0345	0.5747	0.1119
404	2016	0	0	7.61529	0	21	1	1	0.1039	0.0317	0.5989	0.1218
404	2017	0	0	7.76976	0	22	1	1	0.1032	0.0329	0.6029	0.0535
404	2018	0	0	7.81013	0	23	1	1	0.0909	0.0332	0.5825	0.0389
404	2019	0	0	7.96917	0	24	1	1	0.073	0.0331	0.5842	0.0235
404	2020	0	0	8.19011	0	25	1	1	0.0691	0.0379	0.5963	0.0411
404	2021	0	0	8.44237	0	26	1	1	0.0731	0.0344	0.6063	0.0627
404	2022	0	0	8.5425	0	27	1	1	0.0993	0.0362	0.6115	0.0855
407	2007	0	1	6.03133	0	12	0	0	0	0	0.6771	0.0364
407	2008	0	0	6.39309	0	13	0	0	0	0	0.5505	0.3179
407	2009	0	0	6.33436	0	14	0	0	0	0	0.5257	0.2095
407	2010	0	0	6.74799	0	15	0	0	0	0	0.5325	0.2304
407	2011	0	0	6.78724	0	16	0	0	0	0	0.5524	0.0044
407	2012	0	0	6.8884	0	17	0	0	0	0	0.5858	-0.106
407	2013	0	0	6.97187	0	18	0	0	0	0.0109	0.6159	0.0379
407	2015	0	0	7.48313	0	20	0	0	0	0	0.4943	0.0198
407	2016	0	0	7.3961	0	21	0	0	0	0	0.4145	-0.1291
407	2017	0	0	7.78667	0	22	0	0	0	0	0.4651	0.0455
407	2018	0	0	7.84181	0	23	0	0	0.13	0.0038	0.5741	0.0665
407	2019	0	0	8.02086	0	24	0	0	0.0123	0.0036	0.5526	0.07
407	2020	0	0	7.99304	0	25	0	0	0.0459	0.0063	0.5703	0.0743
407	2021	0	0	7.97182	0	26	0	0	0.0516	0.0059	0.5707	0.036
407	2022	0	0	8.10361	0	27	0	0	0.0605	0.0049	0.5675	0.0588
408	2007	0	1	5.48332	0	12	0	0	0	0	0.6385	0.0076
408	2009	0	1	4.31904	1	14	0	0	0	0	0.7393	-1.108
408	2010	0	0	5.15927	0	15	0	0	0	0	0.6267	0.1975
408	2011	0	0	6.04027	0	16	0	0	0	0	0.6005	0.0332
408	2016	0	0	6.08683	0	21	0	1	0	0	0.1865	0.1535
408	2017	0	0	7.78078	0	22	0	1	0	0	0.1562	0.1862
408	2018	0	0	7.70157	1	23	0	1	0.0068	0	0.2078	0.1143
408	2019	0	0	7.48155	0	24	0	1	0.0165	0.0008	0.1801	0.039
408	2020	0	0	7.59118	0	25	0	1	0.0195	0.0029	0.0876	0.0289
408	2021	0	0	8.27107	0	26	0	1	0.0258	0.0048	0.1102	0.151
408	2022	0	0	9.20312	0	27	0	1	0.048	0.0025	0.1044	0.3354
409	2012	0	0	5.5482	0	17	0	1	0	0	0.214	0.0855
409	2013	0	0	7.52134	0	18	1	0	0	0	0.3837	0.1163
409	2014	0	1	7.32245	0	19	1	0	0	0	0.6174	-0.0233
409	2015	0	0	7.31725	0	20	1	0	0	0	0.7279	0.0799
409	2016	0	0	7.09999	0	21	1	0	0	0	0.7819	-0.1419
409	2017	0	1	6.7207	0	22	1	0	0	0	0.8185	-0.2502
409	2019	0	1	7.51924	0	24	1	0	0.2128	0.0045	0.667	-0.6827
409	2021	0	0	6.87177	0	26	1	0	0.2289	0.0679	0.4996	0.0581
409	2022	0	0	7.45884	0	27	1	0	0.4162	0.0607	0.3397	0.0374
410	2008	0	1	6.54354	1	13	1	0	0	0	0.8515	0.0306
410	2009	0	1	6.58669	1	14	1	0	0	0	0.8416	0.0371
410	2010	0	1	6.84595	1	15	1	0	0	0	0.8522	0.0901
410	2011	0	0	7.05814	0	16	1	0	0	0	0.8682	0.0676
410	2012	0	0	7.057	0	17	1	0	0	0.0406	0.8754	0.0207
410	2013	0	1	7.0195	0	18	1	0	0	0.0437	0.8337	0.0126
410	2014	0	0	7.18436	0	19	1	0	0	0.0474	0.8639	0.0081
410	2015	0	1	7.16662	0	20	1	0	0.0821	0.0571	0.8986	-0.2832
410	2016	0	1	7.15153	0	21	1	0	0.0882	0.0437	0.9666	-1.108
410	2017	0	0	6.77066	0	22	1	0	0.0882	0.0782	0.9523	0.1061
410	2018	0	1	7.18943	1	23	1	0	0.0876	0.0378	0.9666	-1.108
410	2022	0	0	7.17932	1	27	1	0	0.0713	0.0387	0.7299	0.0111
411	2007	0	0	7.23631	0	12	1	0	0	0	0.7944	0.1135
411	2008	0	0	7.31257	0	13	1	0	0	0	0.8083	0.1438
411	2009	0	0	7.65615	0	14	1	0	0	0	0.8122	0.1833
411	2010	0	0	6.79312	1	15	1	0	0	0	0.8142	0.1908
411	2012	0	0	7.11118	0	17	1	0	0	0	0.7451	0.1372
411	2013	0	0	7.25606	0	18	1	0	0	0	0.7404	0.1355
411	2014	0	0	7.429	0	19	1	0	0	0	0.7377	0.0939
411	2016	0	0	7.71885	0	21	1	0	0	0	0.7572	0.1131
411	2017	0	0	7.68062	0	22	1	0	0.0037	0.0001	0.7903	0.1005
411	2018	0	0	7.83862	0	23	1	0	0.0038	0.0001	0.7683	0.1075
411	2019	0	0	8.03082	0	24	1	0	0.004	0.0001	0.7241	0.1136
411	2020	0	0	8.18482	0	25	1	0	0.004	0.0001	0.715	0.1069
411	2021	0	0	8.18213	0	26	1	0	0.0104	0.0003	0.7129	0.1127
411	2022	0	0	8.43721	0	27	1	0	0.0147	0.0004	0.705	0.1191
413	2008	0	0	5.09387	0	13	1	0	0	0	0.3478	0.0185
413	2009	0	0	4.10928	0	14	1	0	0	0	0.3622	-0.1412
413	2010	0	0	4.41775	0	15	1	0	0	0	0.3638	0.017
413	2011	0	0	4.9777	0	16	0	0	0	0	0.3055	0.0467
413	2012	0	0	6.53461	1	17	0	0	0	0.0401	0.7559	0.3354
413	2013	0	0	6.36626	1	18	0	0	0	0.0451	0.3497	0.0697
413	2014	0	0	6.83918	1	19	0	0	0	0.0279	0.4806	0.1404
413	2016	0	0	7.74948	1	21	0	0	0.1223	0.0277	0.5073	0.0568
413	2017	0	0	8.33157	1	22	0	0	0.1761	0.0222	0.5264	0.0605
413	2018	0	0	8.85777	0	23	0	0	0.2198	0.0211	0.5395	0.0679
413	2019	0	1	8.76829	1	24	0	0	0.2143	0.0699	0.5349	-0.0494
413	2020	0	0	8.03414	1	25	0	0	0.1852	0.0429	0.5586	-0.1214
413	2022	0	0	8.12921	0	27	0	0	0.1542	0.0297	0.5967	-0.076
415	2007	0	0	4.40916	0	12	0	1	0	0	0.5726	0.0281
415	2009	0	1	4.4433	0	14	0	1	0	0	0.7458	-0.2912
415	2011	0	1	8.87732	0	16	0	1	0	0	0.5418	0.0431
415	2012	0	1	7.89306	0	17	0	1	0	0	0.6809	0.0659
415	2013	0	0	8.19265	0	18	0	1	0	0	0.8532	0.1591
415	2014	0	1	8.36473	0	19	0	1	0	0	0.814	0.0936
415	2015	0	1	8.7188	0	20	0	1	0	0	0.7533	0.055
415	2016	0	0	9.45055	0	21	0	1	0	0	0.8258	0.0753
415	2017	0	0	9.66644	0	22	0	1	0	0	0.8821	0.0891
415	2018	0	0	9.85621	0	23	0	1	0	0	0.8072	0.0484
415	2019	0	0	9.99301	0	24	0	1	0	0	0.7945	0.0609
415	2020	0	0	9.81515	0	25	0	1	0	0	0.8339	-0.2069
415	2021	0	0	9.80889	0	26	0	1	0	0	0.8393	-0.0283
415	2022	0	0	10.0839	0	27	0	1	0	0	0.8359	-0.0548
416	2012	1	0	7.16113	0	17	0	0	0	0	0.1189	0.0892
416	2013	1	0	6.19432	0	18	0	0	0	0	0.12	0.0256
416	2014	1	0	7.16828	0	19	0	0	0	0	0.065	0.1122
417	2007	0	0	5.63496	0	12	1	1	0	0	0.595	0.14
417	2008	0	0	5.85475	0	13	1	1	0	0	0.6446	0.1591
417	2009	0	0	6.17669	0	14	1	1	0	0	0.6456	0.2206
417	2010	0	0	6.29537	0	15	1	1	0	0	0.631	0.2224
417	2011	0	0	6.54122	1	16	1	1	0	0	0.5656	0.218
417	2012	0	0	6.72843	1	17	1	1	0	0	0.5397	0.1497
417	2013	0	0	6.92073	1	18	1	1	0	0	0.5409	0.1374
417	2014	0	0	6.99592	1	19	1	1	0	0	0.5327	0.1201
417	2015	0	0	7.08429	1	20	1	1	0	0	0.5308	0.0854
417	2016	0	0	7.13236	0	21	1	1	0	0	0.5517	0.0875
417	2017	0	0	7.0932	0	22	1	1	0	0	0.5723	0.0685
417	2018	0	0	7.13429	0	23	1	1	0	0	0.5758	0.0704
417	2019	0	0	7.24399	0	24	1	1	0	0	0.5627	0.0522
417	2020	0	0	6.87719	0	25	1	1	0	0	0.5646	0.0391
417	2021	0	0	6.93387	0	26	1	1	0	0	0.6094	0.049
417	2022	0	0	7.08404	0	27	1	1	0	0	0.6019	0.0438
418	2007	0	0	7.10787	0	12	1	0	0	0	0.5459	0.2019
418	2010	0	0	8.2788	1	15	0	0	0	0	0.5612	0.1737
418	2011	0	0	8.45609	1	16	0	0	0	0	0.5664	0.1358
418	2012	0	0	6.91153	0	17	0	0	0	0.035	0.4942	0.0891
418	2014	0	0	7.56496	0	19	0	0	0	0.0405	0.5478	0.1537
418	2015	0	0	7.94801	0	20	0	0	0.0716	0.0424	0.5821	0.1759
418	2016	0	0	8.22384	0	21	0	0	0.092	0.0426	0.6315	0.193
418	2017	0	0	8.35178	0	22	0	0	0.087	0.0425	0.6149	0.2079
418	2018	0	0	8.42419	0	23	0	0	0.0824	0.031	0.5863	0.2186
419	2007	0	0	5.43864	0	12	1	1	0	0	0.5659	0.0731
419	2008	0	0	5.50923	0	13	1	1	0	0	0.6093	0.0538
419	2009	0	0	5.73645	0	14	1	1	0	0	0.7178	0.0667
419	2010	0	0	5.87277	0	15	1	1	0	0	0.719	0.1155
419	2011	0	0	6.13144	0	16	1	1	0	0	0.5324	0.1293
419	2013	0	0	6.58285	0	18	1	1	0	0	0.5203	0.0794
419	2014	0	0	6.70405	0	19	1	1	0	0	0.4878	0.0712
419	2015	0	0	6.83499	0	20	1	1	0	0	0.487	0.0562
419	2016	0	0	6.73229	0	21	1	1	0	0	0.4751	0.0558
419	2017	0	0	6.82546	0	22	1	1	0	0	0.4707	0.067
419	2018	0	0	6.98063	0	23	1	1	0	0	0.3944	0.0564
419	2019	0	0	7.03823	0	24	1	1	0	0	0.3744	0.0627
419	2021	0	0	7.01159	0	26	1	1	0	0	0.4246	0.0482
420	2007	0	0	6.15997	0	12	1	1	0	0	0.5003	0.0557
420	2008	0	1	6.02966	1	13	1	1	0	0	0.5883	-0.3898
420	2009	0	1	6.24728	1	14	1	1	0	0	0.6371	0.01
420	2010	0	1	6.4491	0	15	1	1	0	0	0.6868	-0.0949
420	2011	0	1	6.55128	1	16	1	1	0	0	0.8019	-0.515
420	2012	0	1	6.3871	1	17	1	1	0	0	0.8254	0.0141
420	2013	0	1	6.03534	0	18	1	1	0	0	0.957	-1.108
420	2014	0	0	6.13246	1	19	1	1	0	0	0.6921	-0.0017
420	2015	0	0	6.2932	1	20	1	1	0	0	0.6327	0.0026
420	2016	0	0	6.5678	0	21	1	1	0	0	0.4172	0.0086
420	2017	0	0	6.8596	0	22	1	1	0	0	0.5502	0.0307
420	2018	0	0	6.99892	0	23	1	1	0	0	0.5912	0.0482
420	2019	0	0	7.04631	0	24	1	1	0	0	0.6439	0.0331
420	2020	0	1	7.1189	0	25	1	1	0	0	0.6418	-0.0745
420	2021	0	0	7.48995	0	26	1	1	0	0	0.6628	-0.0449
420	2022	0	1	7.63721	0	27	1	1	0	0	0.5881	-0.02
421	2008	0	0	6.02228	1	13	1	0	0	0	0.6683	0.0613
421	2009	0	0	6.26723	1	14	1	0	0	0	0.6359	0.0752
421	2010	0	0	6.19737	1	15	1	0	0	0	0.6365	0.0383
421	2011	0	0	6.12597	1	16	1	0	0	0	0.6211	0.0889
421	2012	0	0	6.23115	1	17	1	0	0	0	0.5463	0.0937
421	2013	0	0	6.28996	1	18	1	0	0	0	0.4789	0.0772
421	2015	0	0	6.64687	1	20	1	0	0	0	0.4745	0.1027
421	2016	0	0	7.08894	1	21	1	0	0	0	0.4919	0.0808
421	2017	0	0	7.01678	0	22	1	0	0	0	0.6867	0.0729
421	2018	0	0	7.09245	1	23	1	0	0.0031	0.0007	0.6975	0.0697
421	2019	0	0	7.05466	1	24	1	0	0.0038	0.001	0.7052	0.051
421	2020	0	0	7.8478	1	25	1	0	0.0248	0.0008	0.6495	0.1536
421	2021	0	0	7.23481	1	26	1	0	0.0137	0.0023	0.7129	0.0412
421	2022	0	0	8.03238	1	27	1	0	0.017	0.0013	0.7404	0.0217
422	2007	0	0	6.79628	0	12	1	1	0	0	0.6891	0.2117
422	2008	0	0	7.27018	0	13	1	1	0	0	0.7227	0.1301
422	2009	0	0	7.42883	0	14	1	1	0	0	0.7278	0.1218
422	2010	0	0	7.6422	0	15	1	1	0	0	0.725	0.1993
422	2011	0	0	7.9112	0	16	1	1	0	0	0.7364	0.1794
422	2012	0	0	8.30736	0	17	1	1	0	0	0.7348	0.1875
422	2013	0	0	7.51421	0	18	1	1	0	0.0035	0.7889	0.0269
422	2014	0	0	7.7863	0	19	1	1	0	0.004	0.7988	0.0105
422	2015	0	0	7.94739	0	20	1	1	0.0809	0.0045	0.7982	0.0067
422	2016	0	0	7.86903	0	21	1	1	0.093	0.0056	0.8289	-0.2069
422	2017	0	0	7.54695	1	22	1	1	0.0772	0.0058	0.952	-1.108
422	2019	0	0	8.08984	1	24	1	1	0.0525	0.033	0.9513	0.0897
422	2020	0	0	8.22735	1	25	1	1	0.0563	0.0236	0.939	0.1724
422	2021	0	0	8.50387	1	26	1	1	0.075	0.0383	0.8098	0.3354
422	2022	0	0	8.72977	1	27	1	1	0.1	0.0355	0.6538	0.3354
423	2008	0	0	6.21927	0	13	1	0	0	0	0.2342	0.2043
423	2009	0	0	6.33509	0	14	1	0	0	0	0.211	0.1655
423	2010	0	0	6.3537	0	15	1	0	0	0	0.2169	0.2109
423	2011	0	0	6.48228	0	16	1	0	0.0311	0	0.1778	0.2504
423	2012	0	0	6.69696	0	17	1	0	0	0.0374	0.1905	0.2444
423	2013	0	0	7.06867	0	18	1	0	0	0.0307	0.1497	0.2399
423	2014	0	0	7.11583	1	19	1	0	0	0.0313	0.192	0.2277
423	2015	0	0	7.55163	0	20	1	0	0.078	0.0286	0.1773	0.2312
423	2016	0	0	7.81496	0	21	1	0	0.0765	0.0266	0.1571	0.2212
423	2017	0	0	7.89709	0	22	1	0	0.0789	0.0306	0.2024	0.2071
423	2018	0	0	7.95259	0	23	1	0	0.079	0.0332	0.1832	0.1842
423	2019	0	0	7.08859	0	24	1	0	0.0872	0.0696	0.1399	-0.0444
423	2020	0	0	7.40449	1	25	1	0	0.0838	0.0451	0.1071	0.0042
423	2021	0	0	7.58009	0	26	1	0	0.072	0.0384	0.1404	0.0439
423	2022	0	0	7.8096	0	27	1	0	0.084	0.0341	0.1806	0.0753
425	2008	0	0	6.23925	0	13	1	0	0	0	0.6378	0.0773
425	2009	0	0	7.72261	1	14	1	0	0	0	0.7075	0.3354
425	2010	0	0	7.92503	0	15	1	0	0	0	0.5139	0.2421
425	2011	0	0	8.05541	0	16	1	0	0	0	0.5634	0.2229
425	2012	0	0	8.1414	1	17	1	0	0	0.0412	0.6137	0.1407
425	2013	0	0	8.24147	0	18	1	0	0	0.0374	0.5985	0.0785
425	2014	0	0	8.19294	0	19	1	0	0	0.0324	0.5816	0.0199
425	2015	0	0	7.68339	1	20	1	0	0.1497	0.034	0.5176	-0.003
425	2016	0	0	7.74661	0	21	1	0	0.1594	0.0411	0.5343	0.0106
425	2017	0	0	8.2959	0	22	1	0	0.1587	0.0551	0.5167	0.0428
425	2018	0	0	8.75483	1	23	1	0	0.1655	0.0454	0.5046	0.0678
425	2019	0	0	9.11658	1	24	1	0	0.1797	0.0415	0.5647	0.1083
425	2020	0	0	9.43312	1	25	1	0	0.1855	0.0507	0.6278	0.1096
425	2021	0	0	9.54574	1	26	1	0	0.1888	0.0528	0.6622	0.1519
425	2022	0	0	9.33891	0	27	1	0	0.21	0.0613	0.6878	0.0786
426	2007	0	1	6.09323	1	12	1	1	0	0	0.4659	0.0067
426	2008	0	0	5.65688	1	13	1	1	0	0	0.4889	-0.1129
426	2009	0	0	5.94825	1	14	1	1	0	0	0.2879	0.0658
426	2010	0	0	6.14942	1	15	1	1	0	0	0.302	-0.0453
426	2011	0	0	5.94006	1	16	0	1	0	0	0.4868	0.1153
426	2012	0	0	6.83516	0	17	0	1	0	0	0.4873	0.0621
426	2013	0	0	6.89187	0	18	0	1	0	0	0.3587	0.0183
426	2014	0	0	7.25274	0	19	0	1	0	0	0.2995	0.0573
426	2015	0	1	7.16396	0	20	0	1	0	0	0.3372	-0.0107
426	2017	0	0	7.89661	0	22	0	1	0	0	0.4239	0.103
426	2018	0	0	8.02661	0	23	0	1	0.0556	0.0013	0.4278	-0.0334
426	2019	0	0	7.1556	0	24	0	1	0	0	0.4201	0.019
426	2020	0	0	7.05418	0	25	0	1	0	0	0.4465	-0.0357
426	2021	0	0	7.70916	0	26	0	1	0	0	0.4068	0.0459
426	2022	0	0	7.60749	0	27	0	1	0.1363	0.0361	0.4227	0.0313
428	2011	0	0	6.39367	0	16	1	1	0	0	0.6859	0.077
428	2012	0	0	6.59048	0	17	1	1	0	0	0.7319	0.0647
428	2013	0	0	6.86514	0	18	1	1	0	0	0.7637	0.0586
428	2014	0	1	6.84895	1	19	1	1	0	0	0.8031	-0.0528
428	2015	0	0	6.85202	0	20	1	1	0	0	0.6421	-0.0103
428	2016	0	1	6.70229	0	21	1	1	0	0	0.6666	-0.1474
428	2019	0	0	7.0867	1	24	1	1	0	0	0.626	0.0008
429	2008	0	0	5.75648	0	13	1	0	0	0	0.4756	0.1239
429	2009	0	0	5.91128	0	14	1	0	0	0	0.5498	0.0939
429	2010	0	0	5.9548	0	15	1	0	0	0	0.544	0.0913
429	2011	0	0	6.06369	0	16	1	0	0	0	0.5971	0.0471
429	2012	0	0	6.32302	0	17	1	0	0	0	0.6114	0.0394
429	2013	0	0	6.60833	0	18	1	0	0	0	0.602	0.0198
429	2014	0	0	6.83772	0	19	1	0	0	0	0.5308	0.0611
429	2015	0	0	7.08372	0	20	1	0	0	0	0.4938	0.088
429	2016	0	0	7.41277	0	21	1	0	0.0134	0.0022	0.4498	0.1326
429	2017	0	0	7.53055	0	22	1	0	0.0124	0.0032	0.4278	0.1809
429	2018	0	0	7.65	0	23	1	0	0.0077	0.0004	0.3835	0.1895
429	2019	0	0	7.67474	0	24	1	0	0	0	0.42	0.1414
429	2020	0	0	7.8089	0	25	1	0	0.0007	0.0001	0.4819	0.1333
429	2021	0	0	8.15078	0	26	1	0	0.004	0.0026	0.4002	0.2144
429	2022	0	0	8.01017	0	27	1	0	0.0081	0.0035	0.439	0.1579
430	2009	0	1	3.73618	1	14	1	1	0	0	0.9666
430	2011	0	0	5.66363	1	16	1	1	0	0	0.3764	0.3206
430	2012	0	0	7.26804	1	17	1	1	0	0	0.2551	0.2651
430	2013	0	0	6.9943	1	18	1	1	0	0	0.2807	0.1209
430	2014	0	0	6.84222	0	19	1	1	0	0	0.2721	0.1205
430	2015	0	0	7.2722	0	20	1	1	0	0	0.2978	0.1866
430	2016	0	0	7.08099	0	21	1	1	0	0	0.6677	0.089
430	2017	0	0	7.06133	0	22	1	1	0	0	0.3317	0.0423
430	2018	0	0	6.98525	0	23	1	1	0	0	0.3645	0.0158
430	2019	0	0	6.99828	0	24	1	1	0	0	0.3991	0.0071
430	2020	0	1	6.23243	1	25	1	1	0	0	0.4591	-0.061
430	2021	0	1	6.29968	1	26	1	1	0	0	0.5187	-0.0989
430	2022	0	1	6.01532	1	27	1	1	0	0	0.6127	-0.2346
488	2007	0	0	6.76716	1	11	1	0	0	0	0.5193	0.1152
488	2008	0	0	6.81643	1	12	1	0	0	0	0.4668	0.0898
488	2009	0	0	6.98485	1	13	1	0	0	0	0.4777	0.0647
488	2010	0	0	6.9606	1	14	1	0	0	0	0.565	0.0853
488	2011	0	0	7.0929	1	15	1	0	0	0	0.6715	0.0393
488	2012	0	0	7.34264	1	16	1	0	0	0.0149	0.6994	0.0033
488	2013	0	0	7.54695	1	17	1	0	0	0.0186	0.692	0.0472
488	2014	0	0	7.67496	1	18	1	0	0	0.0246	0.7475	0.0316
488	2015	0	0	7.79226	0	19	1	0	0.0932	0.0321	0.7786	0.0567
488	2016	0	0	7.86897	1	20	1	0	0.0894	0.0321	0.7258	0.0896
488	2017	0	0	8.11846	1	21	1	0	0.1056	0.0341	0.7134	0.1242
488	2018	0	0	8.1027	0	22	1	0	0.1226	0.0322	0.7543	0.0991
488	2019	0	0	8.26954	1	23	1	0	0.1407	0.0326	0.7311	0.0666
488	2020	0	0	8.43386	1	24	1	0	0.1516	0.0415	0.7183	0.0739
488	2021	0	0	8.53547	0	25	1	0	0.1545	0.044	0.7278	0.0927
488	2022	0	0	8.68732	1	26	1	0	0.1262	0.0403	0.7185	0.0134
498	2007	0	1	2.38451	0	11	1	0	0	0	0.9666
498	2008	1	0	2.2167	1	12	1	0	0	0	0.9666
498	2016	0	0	6.66003	0	20	1	0	0.0331	0.0023	0.7693	0.1242
498	2017	0	0	7.02825	0	21	1	0	0.0311	0.0073	0.7694	0.1421
498	2018	0	0	7.25116	0	22	1	0	0.0329	0.0095	0.7338	0.1065
498	2019	0	0	7.64937	0	23	1	0	0.0885	0.0144	0.7426	0.0993
498	2020	0	0	7.87639	0	24	1	0	0.0845	0.0218	0.7659	0.1144
498	2021	0	0	8.03769	0	25	1	0	0.0789	0.022	0.76	0.1375
498	2022	0	0	8.18654	0	26	1	0	0.0686	0.0259	0.7773	0.1382
501	2007	0	0	6.17967	0	16	1	1	0	0	0.6976	0.1645
501	2008	0	0	6.42137	0	17	1	1	0	0	0.7032	0.1787
501	2009	0	0	6.73747	0	18	1	1	0	0	0.734	0.2042
501	2010	0	0	6.95679	0	19	1	1	0	0	0.752	0.2043
501	2011	0	0	7.05142	0	20	1	1	0	0	0.7696	0.1994
501	2012	0	0	7.39401	0	21	1	1	0	0	0.7609	0.1973
501	2013	0	0	7.5491	0	22	1	1	0	0	0.7525	0.1939
501	2014	0	0	7.62164	0	23	1	1	0	0	0.7595	0.1703
501	2015	0	0	7.85508	0	24	1	1	0	0	0.7675	0.194
501	2016	0	0	7.9844	0	25	1	1	0	0	0.6597	0.164
501	2017	0	0	8.02423	0	26	1	1	0	0	0.6017	0.1729
501	2018	0	0	8.19337	0	27	1	1	0	0	0.6396	0.1273
501	2019	0	0	8.27277	0	28	1	1	0	0	0.597	0.1288
501	2020	0	0	7.5808	1	29	1	1	0	0	0.5652	0.0552
501	2021	0	0	7.4972	0	30	1	1	0	0	0.6212	0.0705
501	2022	0	0	7.37818	0	31	1	1	0	0	0.6483	0.0282
502	2008	0	0	6.50763	0	17	0	0	0	0	0.6064	0.1792
502	2009	0	0	6.71546	1	18	0	0	0	0	0.3821	0.0994
502	2010	0	0	4.98929	0	19	0	0	0	0	0.7171	-0.2229
502	2011	0	0	7.13477	0	20	0	0	0	0	0.4067	0.137
502	2012	0	0	4.45798	0	21	0	0	0	0	0.212	-0.0481
502	2013	0	0	4.39508	0	22	0	0	0	0	0.2104	0.0328
502	2017	0	0	3.94632	0	26	0	0	0.4182	0.2628	0.7159	-0.5759
503	2007	0	0	5.33219	0	16	0	0	0	0	0.1676	0.0019
503	2008	0	1	5.95503	0	17	0	0	0	0	0.1922	0.0043
503	2009	0	0	6.35909	0	18	0	0	0	0	0.1928	0.0048
503	2011	0	0	6.16384	0	20	0	0	0	0	0.1119	0.0151
503	2012	0	0	7.0496	0	21	0	0	0	0.1903	0.1282	0.0174
503	2017	0	0	5.91383	0	26	1	0	0.5604	0.2628	0.065	-0.0002
503	2019	0	0	5.88159	1	28	1	0	0.6733	0.2503	0.065	0.0126
503	2020	0	0	6.44565	0	29	1	0	0.6133	0.1361	0.2565	-0.2524
503	2021	0	0	6.52631	0	30	1	0	0.47	0.1273	0.3397	-0.225
503	2022	0	0	6.43814	0	31	1	0	0.4676	0.1385	0.3546	-0.1185
504	2008	0	1	5.78047	0	17	1	0	0	0	0.4816	-0.6114
504	2009	0	0	5.83313	1	18	1	0	0	0	0.6497	-0.9394
504	2011	0	1	5.14024	1	20	1	0	0	0	0.5284	-0.2359
504	2012	0	0	5.51327	1	21	1	0	0	0	0.9666
504	2016	0	0	6.33459	0	25	1	1	0.2462	0.0059	0.7352	0.3354
504	2018	0	0	6.81719	0	27	1	1	0.1753	0.1685	0.6856	-0.3531
504	2020	0	0	7.66772	0	29	1	1	0.3494	0.0283	0.7582	0.1088
504	2021	0	0	7.3379	1	30	1	1	0.0575	0.0545	0.8327	-0.3
504	2022	0	0	7.69086	1	31	1	1	0.0566	0.0498	0.8556	-0.3726
505	2008	0	1	5.55031	1	17	1	0	0	0	0.8663	-0.6118
505	2009	0	0	6.70161	0	18	1	0	0	0	0.6726	0.1215
505	2017	0	0	7.99046	0	26	1	0	0.0071	0.0002	0.5725	0.0803
505	2018	0	0	8.63622	0	27	1	0	0.0157	0.0004	0.4226	0.0744
505	2019	0	0	8.73822	1	28	1	0	0.0118	0.001	0.4282	0.0597
505	2020	0	0	9.04804	0	29	1	0	0.0179	0.0011	0.4559	0.0707
505	2021	0	0	9.37504	0	30	1	0	0.0188	0.001	0.4522	0.0722
505	2022	0	0	9.59736	0	31	1	0	0.019	0.0013	0.4328	0.0474
506	2019	0	1	6.0822	0	27	0	0	0	0	0.5828	-0.0294
506	2020	0	0	6.04455	0	28	0	0	0	0	0.7531	-0.8468
506	2021	0	0	6.81343	0	29	0	0	0	0	0.7621	-0.3418
507	2007	0	0	5.89872	0	15	1	0	0	0	0.5577	0.1225
507	2008	0	0	7.01214	0	16	1	0	0	0	0.3284	0.0739
507	2009	0	0	5.82127	0	17	1	0	0	0	0.2698	0.0784
507	2010	0	0	5.9957	0	18	1	0	0	0	0.2181	0.1478
507	2011	0	0	5.67319	0	19	1	0	0	0	0.4768	0.1649
507	2012	0	0	6.48253	0	20	1	0	0	0	0.4375	0.0763
507	2013	0	0	7.19827	0	21	1	0	0	0	0.3548	0.0359
507	2014	0	0	7.66479	0	22	1	0	0	0	0.5067	0.0064
507	2015	0	0	7.47091	0	23	1	0	0	0	0.4889	0.0288
507	2016	0	0	7.36048	0	24	1	0	0	0	0.49	0.0412
507	2017	0	0	7.37831	1	25	1	0	0	0	0.4776	0.0537
507	2018	0	0	7.60334	1	26	1	0	0.0162	0.0011	0.5229	0.0592
507	2019	0	0	8.01183	0	27	1	0	0.0227	0.0042	0.3887	0.0437
507	2020	0	0	8.1581	0	28	1	0	0.0243	0.0063	0.565	0.049
507	2021	0	0	8.24906	0	29	1	0	0.0735	0.0102	0.583	0.0711
507	2022	0	0	8.1344	0	30	1	0	0.0511	0.0112	0.5622	0.0509
509	2007	0	1	5.87368	0	15	1	1	0	0	0.7781	0.0655
509	2008	0	0	5.75156	0	16	1	1	0	0	0.9574	-1.108
509	2010	0	0	6.06212	0	18	1	1	0	0	0.9666
509	2012	0	0	5.46019	0	20	1	1	0	0	0.9666
509	2016	0	0	6.74293	0	24	0	1	0	0	0.934	-1.108
509	2019	0	0	6.89319	0	27	0	1	0	0	0.9666
509	2021	0	0	7.47917	0	29	1	1	0.1208	0.0352	0.6202	-0.0075
509	2022	0	0	8.67602	1	30	1	1	0.1279	0.0142	0.6399	0.0299
510	2007	0	0	6.48826	0	15	0	1	0	0	0.5545	0.0662
510	2008	0	0	6.50055	0	16	0	1	0	0	0.5788	-0.058
510	2009	0	0	6.86529	1	17	0	1	0	0	0.5893	0.0065
510	2011	0	0	6.99949	1	19	0	1	0	0	0.5249	-0.1036
510	2012	0	0	7.00821	1	20	0	1	0	0	0.509	0.0038
510	2013	0	0	6.91103	1	21	1	1	0	0	0.4887	-0.203
510	2014	0	1	7.03137	1	22	1	1	0	0	0.5592	-0.1839
510	2016	0	0	7.1903	1	24	0	1	0.02	0.03	0.3589	0.0641
510	2017	0	0	7.33072	1	25	0	1	0.022	0.0297	0.4161	0.0483
510	2018	0	0	7.59146	1	26	0	1	0.026	0.0318	0.3563	0.1076
510	2019	0	0	7.80365	1	27	0	1	0.027	0.0305	0.3479	0.0616
510	2020	0	0	7.8722	1	28	0	1	0.028	0.0288	0.3972	0.0689
510	2021	0	0	8.17556	1	29	0	1	0.028	0.0243	0.374	0.2228
510	2022	0	0	8.29603	0	30	0	1	0.029	0.0248	0.3647	0.0091
511	2014	0	1	9.11906	0	22	0	0	0	0	0.6146	-0.1941
511	2017	1	0	9.79024	0	25	0	0	0.0726	0.0004	0.7071	0.067
513	2007	0	0	6.26604	0	15	0	0	0	0	0.3241	0.2629
513	2008	0	0	6.52506	0	16	0	0	0	0	0.3726	0.0397
513	2009	0	0	6.89474	0	17	0	0	0	0	0.2877	0.2309
513	2010	0	0	6.94359	1	18	0	0	0	0	0.2793	0.1715
513	2011	0	0	7.03896	1	19	0	0	0	0	0.3457	0.1288
513	2012	0	0	7.28213	1	20	0	0	0	0.0511	0.4355	0.1494
513	2013	0	0	7.49198	1	21	0	0	0	0.0505	0.451	0.1454
513	2014	0	0	7.65604	1	22	0	0	0	0.0523	0.441	0.1356
513	2015	0	0	7.92176	1	23	0	0	0.0631	0.0567	0.4045	0.1371
513	2016	0	0	8.0693	1	24	0	0	0.0565	0.062	0.3252	0.1168
513	2018	0	0	8.18195	1	26	0	0	0.094	0.0776	0.3262	0.1006
513	2019	0	0	8.24124	1	27	0	0	0.0808	0.0882	0.3171	0.1191
513	2020	0	0	8.51759	1	28	0	0	0.1089	0.0941	0.3376	0.1563
513	2021	0	0	8.62879	1	29	0	0	0.1091	0.1263	0.3603	0.1364
513	2022	0	0	8.74528	1	30	0	0	0.1081	0.111	0.3993	0.1309
514	2010	0	0	5.4712	0	18	1	1	0	0	0.467	0.0668
514	2012	0	0	4.99616	0	20	1	1	0	0	0.5514	0.0097
514	2013	0	0	5.49789	0	21	1	1	0	0	0.5898	0.0291
514	2014	0	0	6.31084	0	22	1	1	0	0	0.5656	0.0319
514	2017	0	0	6.30474	0	25	1	1	0	0	0.4519	0.0285
514	2018	0	0	5.6886	0	26	1	1	0	0	0.4728	0.0126
514	2019	0	0	6.23437	0	27	1	1	0	0	0.4255	0.0728
514	2021	0	0	6.64704	0	29	1	1	0	0	0.521	0.0504
514	2022	0	0	6.48884	0	30	1	1	0	0	0.4359	0.0377
515	2007	0	0	5.76997	1	15	1	1	0	0	0.4529	0.0345
515	2008	0	1	5.66001	1	16	1	1	0	0	0.5645	-0.3745
516	2011	0	0	6.82522	0	19	0	1	0	0	0.6445	0.1138
516	2012	0	0	7.01533	0	20	0	1	0	0	0.6716	0.0929
516	2013	0	0	7.1432	0	21	0	1	0	0	0.6448	0.0947
516	2014	0	0	7.3159	0	22	0	1	0	0	0.5453	0.2193
516	2015	0	0	7.45211	0	23	0	1	0	0	0.3736	0.0724
516	2016	0	0	7.49827	0	24	0	1	0	0	0.3702	0.0575
516	2017	0	0	7.52034	0	25	0	1	0	0	0.3775	0.0542
516	2019	0	1	6.90935	0	27	0	1	0	0	0.5019	-0.0826
516	2020	0	1	7.43319	0	28	0	1	0	0	0.5849	0.0069
516	2021	0	1	7.9042	0	29	0	1	0	0	0.5997	-0.1585
516	2022	0	0	8.0029	0	30	0	1	0	0	0.6795	-0.2812
517	2013	0	0	8.27887	0	21	0	0	0	0	0.6043	0.1393
517	2015	0	0	7.0079	0	23	0	0	0	0	0.5434	0.0285
517	2016	0	0	7.47396	0	24	0	0	0	0	0.669	0.0405
517	2017	0	0	8.21695	0	25	0	0	0	0	0.6788	0.1278
517	2018	0	0	8.04499	0	26	0	0	0	0	0.8039	0.115
517	2019	0	0	8.47246	0	27	0	0	0	0	0.8313	0.2602
517	2020	0	0	9.39365	0	28	0	0	0.0389	0.0061	0.8446	0.1688
517	2022	0	0	9.92864	0	30	0	0	0.0716	0.0027	0.8529	0.0761
518	2008	0	1	5.34506	0	16	1	0	0	0	0.1072	-0.2034
518	2010	0	0	5.63289	1	18	1	0	0	0	0.0856	0.0106
518	2011	0	0	6.02662	0	19	0	0	0	0	0.065	0.0027
518	2012	0	0	6.16668	0	20	0	0	0	0.0279	0.0905	0.0174
518	2013	0	1	6.07933	0	21	0	0	0	0.0361	0.1116	-0.1361
518	2014	0	0	6.33208	0	22	0	0	0	0.033	0.1179	-0.0127
518	2015	0	1	6.39803	0	23	0	0	0	0	0.2706	-0.1855
518	2018	0	0	7.34256	0	26	0	0	0.0259	0.0318	0.3057	-0.0462
518	2019	0	0	7.46026	1	27	0	0	0.0265	0.1387	0.279	0.0265
518	2020	0	0	7.8702	1	28	0	0	0.0556	0.0805	0.1683	0.0404
518	2021	0	0	7.60679	1	29	0	0	0.1102	0.1477	0.1908	-0.0592
518	2022	0	1	7.4772	0	30	0	0	0.1435	0.1442	0.1959	-0.0898
519	2007	0	0	5.08491	1	15	1	1	0	0	0.2925	0.0287
519	2008	0	0	5.37304	0	16	1	1	0	0	0.2521	-0.0789
519	2009	0	1	5.52216	1	17	1	1	0	0	0.3161	0.0085
519	2010	0	0	5.68644	1	18	1	1	0	0	0.2456	0.0313
519	2013	0	0	6.8886	0	21	1	1	0	0.039	0.2667	0.1052
519	2014	0	0	6.92847	0	22	1	1	0	0.042	0.1877	0.0993
519	2015	0	0	6.7808	0	23	1	1	0.128	0.0566	0.192	0.0542
519	2016	0	0	7.22416	0	24	1	1	0.1305	0.0476	0.2823	0.0211
519	2017	0	0	7.39115	0	25	1	1	0.1388	0.0418	0.2263	0.016
519	2018	0	0	7.55324	0	26	1	1	0.187	0.0498	0.2457	0.0442
519	2019	0	0	7.69623	0	27	1	1	0.1821	0.055	0.2564	0.0312
519	2020	0	0	7.99034	1	28	1	1	0.1882	0.0482	0.2999	0.0322
519	2021	0	0	8.12303	0	29	1	1	0.196	0.0569	0.3578	0.0539
519	2022	0	0	8.11297	0	30	1	1	0.218	0.0817	0.35	0.084
520	2007	0	0	5.30215	0	15	1	1	0	0	0.6699	0.2541
520	2008	0	0	5.55656	0	16	1	1	0	0	0.729	0.0515
520	2009	0	0	5.23738	0	17	1	1	0	0	0.8213	-0.3596
520	2010	0	1	6.25669	0	18	1	1	0	0	0.8538	0.0105
520	2011	0	1	6.4283	0	19	1	1	0	0	0.9666	-1.108
520	2018	0	0	8.23371	1	26	0	1	0	0	0.3994	0.162
520	2019	0	0	8.35092	0	27	0	1	0	0	0.3431	0.0786
520	2020	0	0	8.39231	0	28	0	1	0	0	0.3357	0.025
520	2021	0	0	9.08682	0	29	0	1	0	0	0.3566	0.1856
520	2022	0	0	9.33781	1	30	0	1	0	0	0.2836	0.0654
521	2008	0	0	6.948	0	16	1	1	0	0	0.6823	0.0238
521	2010	0	0	7.55153	1	18	1	1	0	0	0.6141	0.1189
521	2011	0	0	7.65823	1	19	1	1	0	0	0.6246	0.0312
521	2012	0	0	7.11435	1	20	1	1	0	0	0.6219	0.0541
521	2013	0	0	7.39621	0	21	1	1	0	0	0.6236	0.0861
521	2014	0	0	7.4507	1	22	1	1	0	0	0.6183	0.0816
521	2015	0	0	7.42627	1	23	1	1	0.1068	0.0602	0.6228	0.0062
521	2016	0	0	7.63068	1	24	1	1	0.1085	0.0543	0.587	0.0426
521	2017	0	1	7.95723	1	25	1	1	0.1429	0.0453	0.6769	0.007
521	2018	0	1	8.05738	1	26	1	1	0.1552	0.047	0.67	0.0068
521	2019	0	0	8.14753	1	27	1	1	0.1662	0.0473	0.6401	0.0085
521	2020	0	1	8.15558	1	28	1	1	0.1962	0.0361	0.6919	-0.0159
521	2021	0	0	8.40434	1	29	1	1	0.1304	0.0346	0.6712	0.0174
521	2022	0	0	8.57034	1	30	1	1	0.1507	0.0324	0.6581	0.05
522	2007	0	0	6.36904	0	15	1	0	0	0	0.7322	0.1753
522	2008	0	0	6.51872	1	16	1	0	0	0	0.6958	0.0981
522	2010	0	0	6.91204	1	18	1	0	0	0	0.6187	0.188
522	2011	0	0	7.13102	1	19	1	0	0	0	0.5528	0.1991
523	2007	0	0	6.51521	0	15	1	0	0	0	0.3579	0.0243
523	2008	0	0	6.76245	1	16	1	0	0	0	0.3215	0.0132
523	2009	0	0	6.89484	0	17	1	0	0	0	0.3872	0.0197
523	2010	0	0	7.20713	0	18	1	0	0	0	0.4891	0.0301
523	2011	0	0	7.73606	0	19	1	0	0	0	0.3457	0.0184
523	2012	0	0	8.23275	0	20	1	0	0	0.0298	0.449	0.0199
523	2013	0	0	8.39198	0	21	1	0	0	0.0345	0.5819	0.0314
523	2014	0	0	8.79568	0	22	1	0	0	0	0.6426	0.0371
523	2015	0	0	9.2439	0	23	1	0	0.22	0.0259	0.688	0.0269
523	2016	0	0	9.49812	0	24	1	0	0.21	0.0229	0.572	0.0218
523	2017	0	0	9.66346	1	25	1	0	0.2109	0.03	0.6177	0.0184
523	2018	0	1	9.02248	0	26	1	0	0.1823	0.024	0.7322	-0.1104
523	2019	0	1	8.93497	0	27	1	0	0.1676	0.0262	0.7915	-0.0733
523	2022	0	1	8.46355	1	30	1	0	0.1173	0.032	0.585	-0.0737
524	2011	0	0	6.35467	0	19	1	0	0	0	0.174	0.0346
524	2012	0	0	6.60606	0	20	1	0	0	0	0.1778	0.0508
524	2013	0	0	6.66426	0	21	1	0	0	0	0.1602	0.0538
524	2014	0	0	6.7782	0	22	1	0	0	0	0.2912	0.0657
524	2015	0	0	6.99996	0	23	1	0	0	0	0.2695	0.0637
524	2016	0	0	6.96166	0	24	1	0	0	0	0.2693	0.0491
524	2017	0	0	8.88976	0	25	1	0	0.0009	4.5e-05	0.4192	0.0718
524	2018	0	0	9.02648	0	26	1	0	0.0152	0.0016	0.4322	0.0838
524	2019	0	0	9.20483	0	27	1	0	0.0157	0.0025	0.4254	0.1054
524	2020	0	0	7.96741	1	28	1	0	0.0152	0.0076	0.3213	-0.1096
524	2021	0	0	6.44737	1	29	1	0	0.0112	0.0093	0.2836	-0.0643
524	2022	0	0	6.21325	1	30	1	0	0.0106	0.0117	0.3106	-0.0926
525	2007	1	0	6.91219	1	15	1	0	0	0	0.7306	0.0524
525	2008	1	0	7.02027	1	16	1	0	0	0	0.7564	0.0497
525	2009	1	0	7.11397	1	17	1	0	0	0	0.8005	0.0037
525	2010	1	0	7.24123	1	18	1	0	0	0	0.8026	-0.0131
525	2011	1	1	7.43481	1	19	0	0	0	0	0.6202	0.0253
525	2012	1	0	7.74569	1	20	0	0	0	0.0145	0.6505	0.0937
525	2013	1	0	7.74475	1	21	0	0	0	0.0116	0.655	0.1044
525	2014	1	0	7.76294	1	22	0	0	0	0.0142	0.6307	0.1022
525	2015	1	0	7.65697	1	23	0	0	0.2494	0.0157	0.5183	0.0332
525	2016	1	0	7.43393	1	24	0	0	0.2418	0.0204	0.5407	0.0262
525	2017	1	0	7.65103	1	25	0	0	0.2318	0.0312	0.5486	0.1278
525	2018	1	0	7.86792	1	26	0	0	0.2253	0.0283	0.6441	0.1334
525	2019	1	1	7.75149	1	27	0	0	0.2112	0.0234	0.6704	-0.0743
525	2020	1	0	7.77156	1	28	0	0	0.2038	0.0352	0.6441	-0.0363
525	2021	1	0	7.95469	0	29	0	0	0.2069	0.0359	0.9391	-1.108
525	2022	1	0	8.43256	1	30	0	0	0.223	0.0443	0.864	0.3354
526	2016	0	0	6.87698	0	24	1	0	0	0	0.9666	-1.108
526	2017	0	0	7.63168	0	25	1	0	0	0	0.9666	0.3354
526	2019	0	0	7.90223	0	27	1	0	0.007	0.0157	0.9666	0.1353
526	2020	0	0	8.03275	1	28	0	0	0.0093	0.0195	0.9624	0.324
526	2021	0	0	8.37764	1	29	0	0	0.0103	0.02	0.88	-1.108
526	2022	0	0	8.35336	1	30	0	0	0.0147	0.0131	0.867	0.0196
527	2007	0	0	7.48919	0	15	0	0	0	0	0.6735	0.296
527	2008	0	0	7.90064	0	16	0	0	0	0	0.6881	0.2127
527	2009	0	0	7.77131	1	17	0	0	0	0	0.598	0.1975
527	2010	0	0	7.90335	1	18	0	0	0	0	0.6104	0.2468
527	2011	0	0	8.35651	1	19	0	0	0	0	0.5775	0.1805
527	2012	0	0	8.19153	1	20	0	0	0	0.025	0.5502	0.1507
528	2007	0	0	7.45971	0	15	1	0	0	0.0402	0.4507	0.2412
528	2008	0	0	7.48398	1	16	1	0	0	0.042	0.5772	0.129
528	2009	0	0	7.68364	1	17	1	0	0	0.0391	0.5705	0.2112
528	2010	0	0	7.92355	0	18	1	0	0	0.04	0.5448	0.183
528	2011	0	0	8.06566	0	19	1	0	0	0.0402	0.5894	0.1419
528	2012	0	0	7.87217	1	20	1	0	0	0.041	0.5869	0.0299
528	2013	0	0	7.9668	1	21	1	0	0	0.0403	0.5776	0.0354
528	2014	0	0	7.95334	1	22	1	0	0	0.0405	0.5613	0.0212
528	2015	0	0	7.77994	1	23	1	0	0.119	0.0398	0.5631	0.0023
528	2017	0	0	8.35965	0	25	1	0	0.1012	0.0339	0.579	0.0353
528	2018	0	0	8.80089	1	26	1	0	0.1028	0.0309	0.6148	0.0833
528	2019	0	0	8.91092	1	27	1	0	0.1066	0.0351	0.6373	0.0991
528	2020	0	0	9.08012	1	28	1	0	0.1004	0.0323	0.6497	0.1129
528	2021	0	0	9.11355	1	29	1	0	0.1039	0.0326	0.6008	0.063
528	2022	0	0	9.14327	1	30	1	0	0.0959	0.0354	0.5936	0.0377
529	2011	0	0	6.66323	1	19	1	0	0	0	0.292	0.0894
529	2012	0	0	6.94989	1	20	1	0	0	0	0.2985	0.073
529	2013	0	0	7.16515	1	21	1	0	0	0	0.2938	0.0871
529	2015	0	0	7.63731	1	23	1	0	0	0	0.2081	0.0647
529	2016	0	0	7.75111	1	24	1	0	0	0	0.2147	0.0863
529	2018	0	0	7.65015	1	26	1	0	0	0	0.2562	0.122
529	2019	0	0	7.96684	1	27	1	0	0	0	0.3018	0.1598
529	2020	0	0	8.18913	1	28	1	0	0.0248	0.0027	0.452	0.1652
529	2021	0	0	8.24885	1	29	1	0	0.0239	0.0031	0.4865	0.1591
529	2022	0	0	8.64655	1	30	1	0	0.0586	0.0014	0.468	0.3089
530	2007	0	0	6.78222	0	15	1	0	0	0	0.354	0.0852
530	2008	0	0	7.01251	0	16	1	0	0	0	0.3606	0.078
530	2009	0	0	7.09436	0	17	1	0	0	0	0.3433	0.0494
530	2010	0	0	7.15802	0	18	1	0	0	0	0.3756	0.0603
530	2012	0	0	7.06805	0	20	1	0	0	0.0521	0.3498	0.066
530	2013	0	0	7.15765	0	21	1	0	0	0.0512	0.3229	0.0791
530	2014	0	0	7.18849	0	22	1	0	0	0.0516	0.3243	0.0555
530	2015	0	0	7.48143	0	23	1	0	0.14	0.0503	0.3352	0.0484
530	2016	0	0	7.60245	0	24	1	0	0.1477	0.0483	0.3343	0.0548
530	2017	0	0	7.7303	0	25	1	0	0.1552	0.0451	0.3781	0.0585
530	2018	0	0	7.89181	0	26	0	0	0.1571	0.0385	0.3789	0.0324
530	2019	0	0	7.78759	0	27	1	0	0.1599	0.0351	0.3749	0.0249
530	2022	0	1	8.16052	0	30	1	0	0.1418	0.0265	0.5974	0.0065
531	2007	0	0	7.09402	0	14	1	0	0	0	0.6281	0.0707
531	2008	0	0	7.38478	0	15	1	0	0	0	0.7025	-0.0437
531	2009	0	0	7.60398	0	16	1	0	0	0	0.6573	0.2106
531	2010	0	0	7.65025	0	17	1	0	0	0	0.6181	0.1121
531	2011	0	0	7.63648	0	18	1	0	0	0	0.658	0.0475
531	2012	0	0	7.76377	0	19	1	0	0	0	0.6875	0.1194
531	2013	0	0	7.88883	0	20	1	0	0	0	0.6767	0.1375
531	2014	0	0	8.22863	0	21	1	0	0	0	0.5359	0.228
531	2015	0	0	7.64749	0	22	1	0	0	0	0.5285	0.1242
531	2016	0	0	7.86241	0	23	1	0	0	0	0.5337	0.1371
531	2018	0	0	8.10678	0	25	1	0	0	0	0.5885	0.0242
531	2019	0	0	8.24069	0	26	1	0	0.1736	0.0093	0.6028	0.094
531	2020	0	0	8.43203	0	27	1	0	0.147	0.0058	0.5675	0.1516
531	2021	0	0	8.5318	1	28	1	0	0.1665	0.0174	0.634	0.0305
531	2022	0	0	8.65836	0	29	1	0	0.22	0.0359	0.6305	-0.0033
532	2007	0	0	4.88498	0	14	1	0	0	0	0.2454	0.0856
532	2008	0	0	5.02296	1	15	1	0	0	0	0.1927	-0.0576
532	2009	0	0	5.30041	1	16	1	0	0	0	0.1894	0.0564
532	2010	0	0	5.52831	0	17	1	0	0	0	0.2056	0.0243
532	2012	0	0	5.3608	0	19	1	0	0	0.0451	0.1376	0.073
532	2013	0	0	5.5168	0	20	1	0	0	0.0482	0.1873	0.0849
532	2014	0	0	5.45842	0	21	1	0	0	0.0396	0.2132	0.053
532	2015	0	0	5.90898	1	22	1	0	0.07	0.0415	0.3659	0.0701
532	2016	0	0	6.29034	1	23	1	0	0.075	0.045	0.5822	0.0662
532	2017	0	0	6.73216	1	24	1	0	0.0992	0.039	0.6289	0.0747
532	2018	0	0	6.87187	1	25	1	0	0.1039	0.0284	0.6367	0.0689
532	2019	0	0	6.74214	1	26	1	0	0.1164	0.0347	0.599	0.0781
532	2020	0	0	7.02546	1	27	1	0	0.1821	0.0466	0.4934	0.1504
532	2021	0	0	6.99397	1	28	1	0	0.2193	0.0784	0.5141	0.1466
533	2009	0	0	6.76809	1	16	0	0	0	0	0.6622	0.2225
533	2010	0	0	6.94963	1	17	0	0	0	0	0.597	0.1476
533	2013	0	0	6.96663	0	20	0	0	0	0.0283	0.4974	0.0953
533	2014	0	0	7.6027	0	21	0	0	0	0.0296	0.4837	0.0794
533	2017	0	0	8.92622	1	24	0	0	0.1562	0.0074	0.5009	0.0306
533	2018	0	0	9.22916	0	25	0	0	0.1955	0.0062	0.6226	-1.108
533	2019	0	0	7.40524	0	26	0	0	0.2325	0.0426	0.6307	-0.0117
533	2020	0	0	7.61772	0	27	0	0	0.2205	0.0403	0.6109	0.0899
533	2021	0	0	7.62628	0	28	0	0	0.2492	0.0423	0.6578	-0.025
533	2022	0	0	7.93421	0	29	0	0	0.2805	0.0376	0.6653	0.0604
534	2007	0	0	6.55292	0	14	0	0	0	0	0.221	0.1835
534	2008	0	0	6.2569	0	15	0	0	0	0	0.5118	0.041
534	2009	0	0	6.97897	0	16	0	0	0	0	0.5123	0.0734
534	2017	0	0	5.51209	0	24	0	0	0.1722	0.119	0.3586	0.0499
534	2018	0	0	5.67727	1	25	0	0	0.3549	0.2306	0.4095	0.0277
534	2019	0	0	6.99332	1	26	0	0	0.2474	0.1598	0.5404	0.0548
534	2020	0	0	7.06185	1	27	0	0	0.2281	0.2148	0.5335	0.0694
534	2021	0	0	7.13037	1	28	0	0	0.21	0.1807	0.4807	0.0808
534	2022	0	0	7.32165	1	29	0	0	0.1908	0.1815	0.4906	0.0851
536	2011	0	0	6.30839	1	19	0	0	0	0	0.2697	0.1387
536	2012	0	0	6.33307	0	20	0	0	0	0.0282	0.4378	0.1111
536	2013	0	0	7.39799	1	21	0	0	0	0.024	0.6192	0.1426
536	2014	0	0	7.78433	0	22	0	0	0	0.0118	0.6174	0.0937
536	2015	0	0	7.65036	1	23	0	0	0.0788	0.0151	0.663	0.0663
536	2016	0	0	7.5583	0	24	0	0	0.0547	0.0149	0.309	0.0291
536	2017	0	0	7.56858	1	25	0	0	0.0457	0.0269	0.3892	0.0155
536	2018	0	1	7.48734	0	26	0	0	0.0475	0.0645	0.6051	-0.6613
536	2021	0	1	7.46363	1	29	1	0	0.0575	0.0935	0.5339	-0.0382
536	2022	0	0	7.56934	0	30	1	0	0.0921	0.1064	0.5617	-0.3014
537	2007	0	0	7.93492	0	15	1	0	0	0	0.7714	0.101
537	2017	0	0	8.65675	0	25	1	0	0	0	0.867	0.2371
537	2018	0	0	8.88045	0	26	1	0	0.0011	0	0.8593	0.2342
537	2019	0	0	8.72631	0	27	1	0	0.0015	0	0.8053	0.2309
537	2020	0	0	8.72466	0	28	1	0	0	0	0.7948	0.144
537	2021	0	0	8.76455	0	29	1	0	0	0	0.8305	-0.0986
538	2007	0	0	7.58345	0	15	1	1	0	0	0.5024	0.2374
538	2008	0	0	7.77427	1	16	1	1	0	0	0.3546	0.1455
538	2009	0	0	8.01324	0	17	1	1	0	0	0.3956	0.1678
538	2010	0	0	8.3364	0	18	1	1	0	0	0.4217	0.2098
538	2011	0	0	8.29435	0	19	1	1	0	0	0.3889	0.218
538	2012	0	0	7.99289	0	20	1	1	0	0.0069	0.341	0.2252
538	2014	0	0	8.76276	1	22	1	1	0	0.0084	0.3088	0.2211
538	2015	0	0	8.92124	0	23	1	1	0.0796	0.0048	0.2987	0.2037
538	2016	0	0	9.00892	0	24	1	1	0.0809	0.004	0.3556	0.185
538	2017	0	0	9.10402	0	25	1	1	0.0845	0.0035	0.3451	0.1727
538	2018	0	0	9.27959	0	26	1	1	0.0881	0.0041	0.3442	0.1651
538	2019	0	0	9.44643	1	27	1	1	0.0921	0.0059	0.2328	0.1095
538	2020	0	0	9.6121	0	28	1	1	0.1021	0.0055	0.3056	0.1437
538	2022	0	0	9.80671	0	30	1	1	0.147	0.0094	0.2775	0.0737
539	2007	0	0	8.17791	0	15	1	0	0	0	0.5005	0.0689
539	2008	0	0	8.24783	0	16	1	0	0	0	0.5484	-0.0118
539	2009	0	0	8.49722	0	17	1	0	0	0	0.6004	0.1131
539	2010	0	0	8.53728	0	18	1	0	0	0	0.6218	0.0603
539	2011	0	0	8.70526	0	19	1	0	0	0	0.6644	0.0196
539	2012	0	0	9.61433	0	20	1	0	0	0	0.6656	0.1226
539	2013	0	0	8.882	0	21	1	0	0	0	0.6232	0.1697
539	2014	0	0	8.91111	0	22	1	0	0	0	0.5978	0.1558
539	2015	0	0	8.89255	0	23	1	0	0	0	0.5798	0.1532
539	2016	0	0	8.83944	0	24	1	0	0	0	0.5849	0.0438
539	2017	0	0	8.97917	0	25	1	0	0.0513	0.001	0.5817	0.0383
539	2018	0	0	9.08882	0	26	1	0	0.0441	0.0006	0.5702	0.0289
539	2019	0	0	9.25795	0	27	1	0	0.0483	0.0011	0.547	0.0529
539	2020	0	0	9.31301	0	28	1	0	0.1079	0.0106	0.5842	0.0737
539	2021	0	1	9.59645	0	29	1	0	0.1165	0.0132	0.7134	-0.1366
539	2022	0	1	9.86153	0	30	1	0	0.1508	0.0233	0.7816	-0.1572
540	2007	0	0	6.35942	0	14	0	1	0	0	0.7241	0.2342
540	2008	0	0	6.67934	1	15	0	1	0	0	0.7204	0.2371
540	2009	0	0	7.33803	1	16	0	1	0	0	0.8018	0.3354
540	2010	0	0	6.96529	1	17	0	1	0	0	0.8483	0.3013
540	2011	0	0	6.3473	1	18	0	1	0	0	0.8636	0.2156
540	2012	0	0	6.44681	1	19	0	1	0	0	0.8986	0.1669
540	2013	0	0	7.18875	0	20	0	1	0	0	0.8998	0.296
540	2014	0	0	7.66113	1	21	0	1	0	0	0.8241	0.2099
540	2015	0	0	8.11586	1	22	0	1	0	0	0.7661	0.2018
540	2021	0	0	7.21347	0	28	0	1	0	0	0.9279	-0.953
541	2007	0	0	5.35391	0	15	0	0	0	0	0.1104	0.1421
541	2008	0	0	5.75923	0	16	0	0	0	0	0.0698	0.0856
541	2009	0	0	5.81215	0	17	0	0	0	0	0.0965	0.0836
541	2010	0	0	6.05291	0	18	0	0	0	0	0.1011	0.0964
541	2011	0	0	6.35366	0	19	0	0	0	0	0.1005	0.1047
541	2013	0	0	6.53225	0	21	0	0	0	0.0318	0.1329	0.0862
541	2014	0	0	6.81167	0	22	0	0	0	0.0322	0.1719	0.0862
541	2015	0	0	6.79373	0	23	1	0	0.0288	0.0323	0.1638	0.0075
541	2016	0	0	6.91541	0	24	1	0	0.0278	0.0327	0.1795	0.2144
541	2017	0	0	7.03943	0	25	1	0	0.0282	0.0337	0.1544	0.1554
541	2018	0	0	7.09469	1	26	1	0	0.0729	0.0367	0.2231	0.0873
541	2019	0	0	7.13353	0	27	1	0	0.0838	0.0417	0.2053	0.0618
541	2020	0	0	7.33786	0	28	1	0	0.1081	0.043	0.2591	0.051
541	2021	0	0	7.40492	0	29	1	0	0.132	0.0488	0.3529	0.0426
541	2022	0	0	7.80637	1	30	1	0	0.1489	0.0575	0.4374	0.0408
543	2007	0	0	6.3545	0	15	1	1	0	0	0.4049	0.0184
543	2008	0	0	6.55185	1	16	1	1	0	0	0.5411	0.002
543	2009	0	0	6.84573	1	17	1	1	0	0	0.5038	0.0199
543	2010	0	0	6.99045	1	18	1	1	0	0	0.5809	0.0319
543	2011	0	1	7.29901	1	19	1	1	0	0	0.6675	-0.0185
543	2012	0	0	7.86634	0	20	1	1	0	0	0.6702	0.0662
543	2013	0	0	8.35745	0	21	1	1	0	0	0.543	0.1902
543	2014	0	0	8.49021	0	22	1	1	0	0	0.4555	0.1304
543	2015	0	0	8.52258	0	23	1	1	0	0	0.4249	0.1512
543	2016	0	0	8.50871	0	24	1	1	0	0	0.4507	0.0819
543	2017	0	0	8.64821	0	25	1	1	0	0	0.4808	0.0058
543	2018	0	0	8.76491	0	26	1	1	0	0	0.5019	0.0444
543	2019	0	0	9.04924	0	27	1	1	0	0	0.4456	0.0581
543	2020	0	0	9.23561	0	28	1	1	0.27	0.0052	0.4256	0.0687
543	2021	0	1	9.45032	0	29	1	1	0.3101	0.0229	0.589	-0.1316
543	2022	0	0	9.68087	0	30	1	1	0.2161	0.0086	0.6244	0.0107
544	2008	0	0	6.25769	0	16	1	1	0	0	0.3814	0.1425
544	2010	0	0	6.41316	0	18	1	1	0	0	0.4102	0.1254
544	2011	0	0	7.02879	0	19	1	1	0	0	0.5088	0.1212
544	2012	0	0	7.01035	1	20	1	1	0	0	0.4568	0.1303
544	2013	0	0	7.17555	1	21	1	1	0	0	0.5442	0.0709
544	2014	0	0	7.34618	1	22	1	1	0	0	0.6067	0.0753
544	2016	0	0	7.57132	1	24	1	1	0	0	0.1524	0.0567
544	2017	0	0	7.59995	1	25	1	1	0.0723	0.023	0.1754	0.058
544	2018	0	0	7.68016	1	26	1	1	0.0907	0.0357	0.3303	0.0683
544	2019	0	0	8.16197	1	27	1	1	0.0783	0.0252	0.4087	0.0743
544	2020	0	0	8.49615	0	28	1	1	0.0683	0.0307	0.5761	0.0754
544	2021	0	0	9.51707	0	29	1	1	0.0808	0.015	0.6601	0.0747
544	2022	0	0	9.62605	0	30	1	1	0.0747	0.0131	0.7165	0.0635
545	2014	0	0	7.05491	1	22	0	1	0	0.0326	0.232	0.0257
545	2015	0	0	6.99354	1	23	0	1	0.0682	0.0416	0.3009	0.0743
545	2016	0	0	7.31874	1	24	0	1	0.0659	0.026	0.2941	0.0635
545	2017	0	0	7.83791	1	25	0	1	0.1257	0.036	0.2719	0.0828
545	2018	0	0	8.0063	1	26	0	1	0.1372	0.0336	0.3433	0.0497
545	2019	0	0	8.11863	1	27	0	1	0.1374	0.0336	0.3283	0.012
545	2020	0	0	8.23951	1	28	0	1	0.1421	0.0363	0.3743	-0.1385
545	2021	0	0	8.56399	1	29	0	1	0.1571	0.0351	0.3766	0.0559
545	2022	0	0	8.49898	1	30	0	1	0.127	0.0344	0.3914	-0.0778
546	2008	0	1	2.98304	1	16	1	1	0	0	0.744	-0.1452
546	2010	0	0	5.46585	0	18	1	1	0	0	0.6787	0.0117
546	2012	0	0	5.84883	0	20	0	1	0	0	0.5737	0.03
546	2013	0	0	5.74148	0	21	0	1	0	0	0.3011	0.1024
546	2014	0	0	7.35523	0	22	0	1	0	0	0.5812	0.143
546	2015	0	0	7.97336	0	23	0	1	0	0	0.5433	0.1453
546	2016	0	0	8.03274	0	24	0	1	0	0	0.5449	0.1407
546	2017	0	0	8.57544	1	25	0	1	0.1052	0.0229	0.5161	0.104
546	2018	0	0	8.7635	1	26	0	1	0.1885	0.0309	0.4938	0.1045
546	2019	0	0	8.8567	1	27	0	1	0.1081	0.0307	0.4644	0.1181
546	2020	0	0	9.05972	1	28	0	1	0.1251	0.032	0.4601	0.0913
546	2021	0	0	9.10619	1	29	0	1	0.1305	0.0342	0.4316	0.0009
546	2022	0	0	9.44676	1	30	0	1	0.0603	0.0209	0.2836	-0.0829
547	2008	0	0	5.89558	0	16	0	0	0	0	0.3249	0.057
547	2009	0	0	6.04174	0	17	0	0	0	0	0.301	0.0779
547	2010	0	0	6.16396	0	18	0	0	0	0	0.2805	0.0383
547	2012	0	0	6.34457	0	20	0	0	0	0	0.3186	0.0833
547	2013	0	0	6.48833	0	21	0	0	0	0	0.3733	0.0881
547	2014	0	0	6.87279	0	22	0	0	0	0	0.3007	0.0941
547	2015	0	0	7.13913	0	23	1	0	0.4489	0.1504	0.1891	0.0393
547	2016	0	0	7.64874	0	24	1	0	0.4671	0.1252	0.2234	0.0518
547	2019	0	0	8.22725	1	27	1	0	0.397	0.1394	0.246	0.0882
547	2020	0	0	8.39599	1	28	1	0	0.4387	0.1257	0.2485	0.0934
547	2021	0	0	8.25941	1	29	1	0	0.399	0.1327	0.2844	0.0654
547	2022	0	0	8.13569	1	30	1	0	0.4711	0.1358	0.3047	0.0059
548	2008	0	0	6.72178	0	16	1	1	0	0	0.3321	0.0334
548	2009	0	0	6.92392	0	17	1	1	0	0	0.3314	0.0818
548	2010	0	0	6.66569	0	18	1	1	0	0	0.3293	0.0668
548	2011	0	0	6.53658	0	19	1	1	0	0	0.2771	0.0451
548	2014	0	0	6.19679	0	22	1	1	0	0	0.219	0.0128
548	2015	0	0	6.17198	0	23	1	1	0	0	0.2731	0.005
548	2016	0	0	6.29826	0	24	1	1	0	0	0.3489	0.0323
548	2018	0	0	6.70792	0	26	1	1	0	0	0.232	0.0188
548	2019	0	0	6.74677	0	27	1	1	0	0	0.2656	0.0273
548	2021	0	0	7.30704	0	29	1	1	0	0	0.3402	0.0283
548	2022	0	0	7.46565	0	30	1	1	0	0	0.445	0.0188
550	2008	0	0	7.13458	1	16	1	1	0	0	0.304	0.1921
550	2009	0	0	7.51197	0	17	1	1	0	0	0.4036	0.2184
550	2011	0	0	7.95015	1	19	1	1	0	0	0.3716	0.2559
550	2012	0	0	8.08674	1	20	1	1	0	0.05	0.3754	0.188
550	2013	0	0	8.15534	1	21	1	1	0	0.06	0.4433	0.1872
550	2014	0	0	8.40514	1	22	1	1	0	0.06	0.4564	0.1989
550	2015	0	0	8.43705	1	23	1	1	0.1344	0.0746	0.4308	0.1855
550	2016	0	0	8.49376	1	24	1	1	0.1319	0.0727	0.4934	0.1062
550	2017	0	0	8.63481	1	25	1	1	0.1394	0.0656	0.5235	0.055
550	2018	0	0	8.62924	1	26	1	1	0.1628	0.0614	0.5562	0.0088
550	2019	0	0	8.80902	1	27	1	1	0.1865	0.0664	0.568	0.0141
550	2020	0	0	9.12889	1	28	1	1	0.1773	0.0503	0.6102	0.0501
550	2021	0	0	9.19304	1	29	1	1	0.179	0.0536	0.6754	0.0671
550	2022	0	0	9.18329	1	30	1	1	0.1905	0.0671	0.6636	0.0934
551	2007	0	0	6.12968	0	14	1	0	0	0	0.523	0.1146
551	2008	0	0	6.08308	1	15	1	0	0	0	0.5086	0.091
551	2009	0	0	6.36586	1	16	1	0	0	0	0.5148	0.1233
551	2010	0	0	6.35023	1	17	1	0	0	0	0.4654	0.0714
551	2011	0	0	6.46861	1	18	1	0	0	0	0.4789	0.0514
551	2012	0	0	6.31254	1	19	1	0	0	0.0615	0.4886	0.0238
551	2013	0	0	6.48514	1	20	1	0	0	0.0512	0.4978	0.0541
551	2014	0	0	6.65833	1	21	1	0	0	0.0537	0.463	0.0446
551	2015	0	0	6.75604	1	22	1	0	0.1452	0.0552	0.4821	0.0362
551	2016	0	0	6.88796	1	23	1	0	0.0018	0.0517	0.4867	0.0521
551	2017	0	0	7.05674	1	24	1	0	0.1879	0.0472	0.4967	0.0636
551	2018	0	0	7.28425	1	25	1	0	0.1852	0.0458	0.508	0.0724
551	2019	0	0	7.54842	1	26	1	0	0.2451	0.0459	0.4837	0.082
551	2020	0	0	7.66796	1	27	1	0	0.2427	0.0502	0.4697	0.0768
551	2021	0	0	7.77729	1	28	1	0	0.2509	0.0519	0.4887	0.0706
551	2022	0	0	7.98043	1	29	1	0	0.2527	0.0507	0.4859	0.0841
552	2012	0	0	7.29858	0	19	1	1	0	0	0.5739	0.2065
552	2013	0	0	7.30335	0	20	1	1	0	0	0.5455	0.1644
552	2014	0	0	7.3423	0	21	1	1	0	0	0.5701	0.1226
552	2015	0	0	7.1031	0	22	1	1	0	0	0.3386	0.0294
552	2016	0	0	7.30138	0	23	1	1	0	0	0.3051	0.0354
552	2017	0	0	7.63698	0	24	1	1	0	0	0.2998	0.0805
552	2018	0	0	7.73906	0	25	1	1	0.0032	0.0016	0.2793	0.0786
552	2019	0	0	7.82347	0	26	1	1	0.0032	0.0011	0.2854	0.0675
552	2020	0	0	7.86029	0	27	1	1	0.0009	0.0017	0.3698	0.0522
552	2021	0	0	8.14062	0	28	1	1	0.0121	0.0169	0.3874	0.0821
552	2022	0	0	8.70448	0	29	1	1	0.0291	0.0218	0.5098	0.2398
553	2008	0	0	6.48328	0	16	1	1	0	0	0.4553	0.1515
553	2009	0	0	6.41986	0	17	1	1	0	0	0.4604	0.0174
553	2010	0	0	6.58417	0	18	1	1	0	0	0.4454	0.0211
553	2011	0	0	6.70236	0	19	1	1	0	0	0.4917	0.0462
553	2012	0	0	7.07732	0	20	1	1	0	0.0038	0.4742	0.0826
553	2013	0	0	7.45657	0	21	1	1	0	0.0031	0.429	0.2069
553	2014	0	0	7.58539	0	22	1	1	0	0.0025	0.3159	0.2447
553	2015	0	0	7.36707	0	23	1	1	0.0107	0.0034	0.2955	0.0677
554	2010	0	0	6.06948	0	18	1	0	0	0	0.0814	0.0083
554	2016	0	0	6.4949	0	24	1	0	0	0	0.1541	0.0051
554	2017	0	0	6.4339	0	25	1	0	0	0	0.2095	0.0031
554	2018	0	0	6.62343	0	26	1	0	0	0	0.2878	0.0023
554	2019	0	0	6.62393	1	27	1	0	0	0	0.3101	0.0067
554	2020	0	0	6.65468	0	28	1	0	0	0	0.3829	0.0081
554	2021	0	0	6.83488	0	29	1	0	0	0	0.3873	0.009
554	2022	0	0	7.06936	0	30	1	0	0	0	0.5212	0.0097
555	2013	0	0	8.30371	1	20	0	0	0	0.0316	0.6811	0.126
555	2014	0	0	8.23338	1	21	0	0	0	0.0465	0.5375	0.097
555	2015	0	0	8.30176	1	22	0	0	0.6557	0.0556	0.5523	0.1127
555	2016	0	0	8.06209	1	23	0	0	0.4432	0.0534	0.5076	0.0545
555	2017	0	0	7.98235	1	24	0	0	0.3871	0.0594	0.5377	0.0642
555	2019	0	0	8.36856	1	26	0	0	0.3828	0.0507	0.5052	0.0717
555	2020	0	0	8.43154	1	27	0	0	0.3072	0.0514	0.5282	0.082
555	2021	0	0	8.48798	1	28	0	0	0.3054	0.055	0.5149	0.0644
555	2022	0	0	8.63651	1	29	0	0	0.2949	0.0526	0.5069	0.0337
557	2007	0	1	3.54399	0	14	1	1	0	0	0.9666
557	2008	0	0	4.6363	1	15	1	1	0	0	0.9666
557	2009	0	0	4.33032	0	16	0	1	0	0	0.9666
557	2016	0	1	6.67989	1	23	1	1	0	0	0.2204	0.0021
557	2017	0	0	6.96665	0	24	1	1	0	0	0.2023	0.0216
557	2019	0	0	7.32308	0	26	1	1	0	0	0.065	0.009
557	2020	0	0	7.57301	0	27	1	1	0.0099	0.0027	0.065	0.0334
557	2021	0	0	7.90754	0	28	1	1	0.0279	0.0042	0.0682	0.042
557	2022	0	0	8.39623	0	29	1	1	0.0331	0.0063	0.0862	0.0425
558	2018	0	1	6.92226	1	25	0	0	0	0	0.5096	-0.0402
558	2021	0	0	5.87846	0	28	1	0	0	0	0.4173	-0.0933
559	2007	0	0	6.18061	1	14	0	0	0	0	0.5585	0.1589
559	2008	0	0	6.43169	1	15	0	0	0	0	0.6926	0.1833
559	2009	0	0	6.63443	1	16	0	0	0	0	0.6769	0.1603
559	2010	0	0	6.95411	1	17	0	0	0	0	0.5	0.1169
559	2011	0	0	7.04117	1	18	0	0	0	0	0.5318	0.1236
559	2012	0	0	7.26502	1	19	0	0	0	0.0383	0.5356	0.096
559	2013	0	0	7.36459	1	20	0	0	0	0.0388	0.6056	0.1571
559	2014	0	0	7.5157	1	21	0	0	0	0.0434	0.6338	0.1795
559	2015	0	0	7.70328	0	22	0	0	0.1064	0.0388	0.6406	0.1831
559	2016	0	0	7.8044	0	23	0	0	0.1121	0.0407	0.5899	0.1885
559	2017	0	0	7.86758	1	24	0	0	0.1129	0.0437	0.5323	0.1713
559	2018	0	0	7.95901	1	25	0	0	0.1023	0.0452	0.5466	0.137
559	2019	0	0	8.04476	1	26	0	0	0.0905	0.0462	0.5471	0.1002
559	2020	0	0	8.20765	1	27	0	0	0.0845	0.0433	0.429	0.0502
559	2021	0	0	8.51567	1	28	0	0	0.0878	0.0348	0.4778	0.0798
559	2022	0	0	8.53685	1	29	0	0	0.0702	0.0379	0.5352	0.0917
560	2008	0	0	5.3547	0	15	0	1	0	0	0.7644	0.0426
560	2009	0	0	5.77183	0	16	0	1	0	0	0.7887	0.0503
560	2010	0	0	5.86655	0	17	0	1	0	0	0.816	0.0444
560	2012	0	0	6.60878	0	19	0	1	0	0	0.717	0.1419
560	2013	0	0	6.21919	0	20	0	1	0	0	0.7455	0.0766
560	2015	0	0	6.53896	0	22	0	1	0	0	0.3823	0.0054
560	2016	0	0	7.20321	0	23	0	1	0	0	0.4319	0.0231
560	2018	0	0	6.48261	0	25	0	1	0.007	0.0058	0.4832	0.0733
560	2019	0	0	6.69015	1	26	0	1	0.007	0.0071	0.469	0.0826
560	2020	0	0	6.66274	1	27	0	1	0.0123	0.0117	0.484	0.0313
561	2007	0	1	5.8549	0	14	1	1	0	0	0.9666
561	2008	0	0	4.7133	1	15	1	1	0	0	0.9666
561	2009	0	0	4.91627	1	16	1	1	0	0	0.9666
561	2010	0	0	6.489	0	17	1	1	0	0	0.3878	0.1308
561	2011	0	0	6.60214	0	18	1	1	0	0	0.3706	0.1357
561	2012	0	0	6.6877	0	19	1	1	0	0.101	0.4282	0.0347
561	2013	0	0	6.61487	1	20	1	1	0	0.14	0.4053	0.0304
561	2014	0	0	6.84791	0	21	1	1	0	0.1077	0.4552	0.0414
561	2015	0	0	7.10106	0	22	1	1	0.2762	0.093	0.5033	0.0829
561	2016	0	0	7.10289	0	23	1	1	0.3	0.1203	0.4579	0.0847
561	2017	0	0	7.12363	0	24	1	1	0.3092	0.1256	0.4953	0.0635
561	2018	0	0	7.21932	1	25	1	1	0.2517	0.1451	0.4835	0.066
561	2019	0	0	7.43779	1	26	1	1	0.29	0.1435	0.497	0.0599
561	2020	0	0	7.57727	1	27	1	1	0.31	0.1492	0.5221	0.0646
561	2021	0	0	7.56401	1	28	1	1	0.29	0.1562	0.5272	0.0621
561	2022	0	0	7.72247	0	29	1	1	0.0027	0.1638	0.5509	0.0519
564	2007	1	0	5.51399	0	14	0	1	0	0	0.5022	0.0385
564	2008	1	0	5.79032	0	15	0	1	0	0	0.497	0.088
564	2010	1	0	6.23871	0	17	0	1	0	0	0.7109	0.0739
564	2011	1	0	6.35327	0	18	0	1	0	0	0.7667	0.0723
564	2012	1	0	6.62944	0	19	0	1	0	0	0.6788	0.0362
564	2013	1	0	6.96826	0	20	0	1	0	0	0.7467	0.0371
564	2014	1	0	7.14877	0	21	0	1	0	0	0.7654	0.0348
564	2015	1	1	7.68854	0	22	0	1	0	0	0.7407	-0.147
564	2022	1	1	6.726	0	29	0	1	0.0389	0.0068	0.5755	-0.0801
565	2013	0	0	6.05987	1	20	1	1	0	0.0382	0.3836	0.0614
565	2014	0	0	6.16973	0	21	1	1	0	0.0347	0.3311	0.0699
565	2015	0	0	6.50764	0	22	1	1	0.1351	0.028	0.267	0.1859
565	2016	0	0	7.86909	0	23	1	1	0.1771	0.0078	0.2628	0.2275
565	2017	0	0	8.33132	0	24	1	1	0.1765	0.0053	0.3344	0.0776
565	2018	0	0	6.68745	0	25	1	1	0.1705	0.034	0.2654	0.0419
565	2019	0	0	6.49332	1	26	1	1	0.1716	0.0455	0.2633	0.0573
565	2020	0	0	6.53396	0	27	1	1	0.1541	0.05	0.2473	0.0461
565	2021	0	0	6.61521	0	28	1	1	0.1512	0.0455	0.2135	0.0564
565	2022	0	0	6.70062	0	29	1	1	0.1437	0.0489	0.1932	0.0404
566	2007	0	1	5.65754	1	14	0	0	0	0	0.4431	-0.0852
566	2008	0	0	6.21064	1	15	0	0	0	0	0.4422	0.1153
566	2009	0	0	6.6742	1	16	0	0	0	0	0.4731	0.161
566	2010	0	0	6.68148	1	17	0	0	0	0	0.5439	0.0764
566	2011	0	0	6.78089	1	18	0	0	0	0	0.3404	0.0819
566	2012	0	0	7.00996	0	19	0	0	0	0.0512	0.4606	0.0531
566	2013	0	0	7.08585	0	20	0	0	0	0.0813	0.5421	0.064
566	2014	0	0	7.36544	1	21	0	0	0	0.0429	0.5295	0.0987
566	2015	0	0	7.57707	0	22	0	0	0.0474	0.0196	0.4804	0.0779
566	2016	0	0	7.42094	1	23	0	0	0.0295	0.0407	0.414	0.0283
566	2017	0	0	7.58241	1	24	0	0	0.0536	0.0341	0.5186	0.016
566	2019	0	1	7.95037	0	26	0	0	0.0873	0.0855	0.5703	-0.042
566	2020	0	1	7.66781	1	27	1	0	0.082	0.1086	0.6136	-0.1648
566	2021	0	0	7.72054	0	28	1	0	0.0631	0.0734	0.7148	-0.6699
566	2022	0	0	7.77527	0	29	1	0	0.0518	0.08	0.6827	0.001
567	2010	0	0	6.11174	0	17	0	0	0	0	0.3279	0.1305
567	2011	0	0	4.37035	0	18	0	0	0	0	0.1061	0.0067
568	2007	0	0	7.1682	0	14	1	1	0	0	0.3965	0.2847
568	2008	0	0	7.41105	0	15	1	1	0	0	0.3142	0.3354
568	2009	0	0	7.72391	0	16	1	1	0	0	0.2872	0.3354
568	2010	0	0	7.96039	0	17	1	1	0	0	0.307	0.3354
568	2011	0	0	8.46721	0	18	1	1	0	0	0.421	0.3354
568	2013	0	0	8.91792	0	20	1	1	0	0.0075	0.2255	0.3326
568	2014	0	0	8.31631	0	21	1	1	0	0.0103	0.2564	0.0997
568	2015	0	0	8.79601	0	22	1	1	0.1769	0.0101	0.2139	0.1497
568	2016	0	0	8.89418	0	23	1	1	0.2076	0.0086	0.1864	0.1753
568	2017	0	0	9.02034	0	24	1	1	0.1832	0.0082	0.2249	0.1699
568	2018	0	0	9.11437	0	25	1	1	0.1569	0.0065	0.2425	0.205
568	2019	0	0	9.27777	0	26	1	1	0.1406	0.0055	0.3238	0.2374
568	2020	0	0	9.2303	0	27	1	1	0.1423	0.0068	0.3378	0.257
568	2021	0	0	9.40859	0	28	1	1	0.1439	0.0082	0.3489	0.2821
568	2022	0	0	9.67386	0	29	1	1	0.1331	0.0082	0.3319	0.3033
569	2007	0	0	5.90212	0	14	1	1	0	0	0.7203	0.0494
569	2008	0	1	6.07847	0	15	1	1	0	0	0.8943	-1.108
570	2007	0	0	6.23775	0	14	1	0	0	0	0.3546	0.1138
570	2008	0	1	6.32909	0	15	1	0	0	0	0.3913	-0.0739
570	2009	0	0	6.73673	0	16	1	0	0	0	0.3849	0.1286
570	2010	0	0	6.8995	0	17	1	0	0	0	0.3891	0.0583
570	2011	0	0	7.07118	0	18	1	0	0	0	0.388	0.0309
570	2012	0	0	7.04392	0	19	1	0	0	0.0379	0.4027	0.0298
570	2013	0	0	7.09962	0	20	1	0	0	0.0435	0.3998	0.0415
570	2014	0	0	7.05212	0	21	1	0	0	0.0362	0.3832	0.0336
570	2015	0	0	7.12419	1	22	1	0	0.1076	0.0309	0.3749	0.0359
570	2016	0	0	7.08297	0	23	1	0	0.1055	0.0345	0.3711	0.0272
570	2017	0	0	7.15175	0	24	1	0	0.1087	0.0319	0.3915	0.0208
570	2018	0	0	7.14208	0	25	1	0	0.1155	0.0338	0.4178	0.0303
570	2019	0	0	7.23122	0	26	1	0	0.1196	0.0325	0.3893	0.0117
570	2020	0	0	7.50251	0	27	1	0	0.1236	0.0315	0.42	0.0228
570	2021	0	0	7.60654	0	28	1	0	0.0955	0.0336	0.3628	0.0332
570	2022	0	0	7.5388	0	29	1	0	0.0889	0.0372	0.3568	0.0236
571	2008	0	0	5.32443	0	15	1	0	0	0	0.3856	0.0573
571	2009	0	0	5.86206	0	16	0	0	0	0	0.1884	0.0955
571	2010	0	0	5.96104	0	17	0	0	0	0	0.1891	0.1113
571	2011	0	0	6.11699	0	18	0	0	0	0	0.4536	0.1417
571	2012	0	0	6.84191	0	19	0	0	0	0	0.2184	0.0476
571	2013	0	0	6.88923	0	20	0	0	0	0	0.3051	0.0694
571	2014	0	0	6.85108	0	21	0	0	0	0	0.3549	0.0335
571	2015	0	0	6.97752	0	22	0	0	0	0	0.4106	0.0122
571	2016	0	0	6.78355	1	23	0	0	0	0	0.4201	0.0001
571	2017	0	0	7.07371	1	24	0	0	0	0	0.442	0.0155
571	2018	0	0	7.20644	0	25	0	0	0	0	0.5541	-0.5634
571	2019	0	0	7.23822	1	26	0	0	0	0	0.6394	-0.4947
571	2021	0	0	7.14956	1	28	0	0	0	0	0.6862	-0.1041
571	2022	0	0	7.3939	0	29	0	0	0	0.004	0.66	0.1131
572	2007	0	0	7.87684	0	14	0	0	0	0	0.5421	0.2297
572	2008	0	0	7.63472	1	15	0	0	0	0	0.378	0.0007
572	2009	0	0	7.81148	1	16	0	0	0	0	0.4338	-0.1135
572	2010	0	0	7.81541	1	17	0	0	0	0	0.3742	0.0639
572	2011	0	0	8.04814	1	18	0	0	0	0	0.3555	0.0652
572	2012	0	0	7.89208	1	19	0	0	0	0.0446	0.3008	0.0462
572	2013	0	0	7.977	1	20	0	0	0	0.0493	0.3169	0.0595
572	2014	0	0	8.2181	0	21	0	0	0	0.0549	0.3966	0.0276
572	2015	0	0	8.35272	1	22	0	0	0.2111	0.0385	0.4418	0.0105
572	2016	0	0	8.51486	1	23	0	0	0.1723	0.0518	0.4702	0.0013
572	2017	0	0	8.39682	1	24	0	0	0.1972	0.0686	0.4765	-0.1712
572	2018	0	0	7.80553	1	25	0	0	0.225	0.1878	0.4958	-0.3935
572	2020	0	0	7.24055	1	27	0	0	0.171	0.171	0.5182	-0.289
572	2022	0	0	8.19936	1	29	0	0	0.1898	0.0923	0.5276	-0.5294
573	2011	0	0	5.84459	0	18	0	0	0	0	0.4101	0.0411
573	2012	0	0	6.0183	0	19	0	0	0	0	0.4233	0.0418
573	2014	0	0	6.75609	0	21	0	0	0	0	0.514	0.0037
573	2016	0	0	7.11807	0	23	0	0	0	0	0.3773	0.112
573	2017	0	0	6.18838	0	24	0	0	0	0	0.4157	0.0184
573	2018	0	0	6.85875	0	25	0	0	0	0	0.508	0.0233
573	2019	0	0	7.1843	0	26	0	0	0	0	0.41	0.0321
573	2020	0	0	7.25356	0	27	0	0	0.0235	0.0122	0.4934	-0.0764
573	2021	0	0	7.68966	0	28	0	0	0.0278	0.0059	0.3323	0.0813
573	2022	0	0	7.60452	0	29	0	0	0.0301	0.0015	0.3577	0.0208
576	2007	0	1	5.05176	1	14	1	0	0	0	0.591	-0.1195
576	2010	0	0	5.05068	1	17	1	0	0	0	0.5412	-0.2404
576	2011	0	1	5.27984	1	18	0	0	0	0	0.8604	-1.108
576	2012	0	1	6.91181	1	19	0	0	0	0	0.8017	0.2583
576	2013	0	0	6.91866	1	20	0	0	0	0	0.3106	0.0353
576	2014	0	0	6.63678	1	21	0	0	0	0.017	0.294	0.0097
576	2019	0	0	7.87457	0	26	0	0	0.2931	0.0428	0.2774	0.0943
576	2021	0	0	7.92417	1	28	0	0	0.3742	0.0938	0.1207	0.0241
576	2022	0	0	7.61347	1	29	0	0	0.3705	0.1635	0.1085	0.0663
578	2007	0	1	7.46226	1	13	0	1	0	0	0.9666
578	2009	0	0	6.85978	0	15	1	1	0	0	0.4819	0.2217
578	2010	0	0	6.84567	0	16	1	1	0	0	0.51	0.192
581	2007	0	0	6.67516	0	13	1	0	0	0	0.4875	0.1013
581	2008	0	0	6.26384	0	14	1	0	0	0	0.4069	0.0758
581	2009	0	0	6.38026	0	15	1	0	0	0	0.386	0.15
581	2010	0	0	6.92373	0	16	1	0	0	0	0.3573	0.3179
581	2011	0	0	7.04737	1	17	1	0	0	0	0.3265	0.2351
581	2012	0	0	6.89084	0	18	1	0	0	0.0324	0.1895	0.1043
581	2013	0	0	7.0724	0	19	1	0	0	0.0379	0.2353	0.1155
581	2014	0	0	7.29977	1	20	1	0	0	0.0491	0.2226	0.1411
581	2015	0	0	7.27476	1	21	1	0	0.1981	0.05	0.2223	0.1271
581	2016	0	0	7.39796	0	22	1	0	0.2079	0.0497	0.2239	0.1288
581	2017	0	0	7.7131	0	23	1	0	0.2092	0.0434	0.2412	0.1724
581	2018	0	0	7.72653	0	24	1	0	0.2008	0.0462	0.2125	0.1499
581	2019	0	0	7.82235	1	25	1	0	0.1875	0.0476	0.2702	0.1317
581	2020	0	0	8.33616	0	26	1	0	0.203	0.0413	0.3128	0.1502
581	2021	0	0	8.40147	0	27	1	0	0.2082	0.0435	0.2863	0.1327
581	2022	0	0	8.34899	1	28	1	0	0.2092	0.0457	0.3538	0.0104
582	2008	0	0	4.97236	0	14	1	0	0	0	0.6177	0.0753
582	2009	0	0	5.31396	0	15	1	0	0	0	0.5797	0.1552
582	2010	0	0	5.79991	0	16	1	0	0	0	0.5895	0.1188
582	2011	0	0	6.7876	0	17	1	0	0	0	0.5997	0.1049
582	2012	0	0	7.87046	0	18	1	0	0	0	0.7219	0.0997
582	2013	0	0	7.45723	0	19	1	0	0	0	0.5499	0.1529
582	2014	0	0	7.90713	0	20	1	0	0	0	0.5851	0.1705
582	2015	0	0	7.43576	0	21	1	0	0	0	0.437	0.0587
582	2016	0	0	7.54993	0	22	1	0	0	0	0.3975	0.065
582	2017	0	0	7.55257	0	23	1	0	0	0	0.3856	0.0747
582	2018	0	0	7.84477	0	24	1	0	0	0	0.3899	0.0681
582	2019	0	0	7.68911	0	25	1	0	0.014	0.0028	0.4095	0.0998
582	2020	0	0	7.90994	0	26	1	0	0.0268	0.0034	0.3802	0.098
582	2021	0	0	7.93772	0	27	1	0	0.0332	0.0034	0.509	0.0873
582	2022	0	0	8.06339	1	28	1	0	0.0232	0.0038	0.49	0.0765
584	2007	1	0	7.20437	0	13	0	1	0	0	0.5294	0.3084
584	2009	1	0	7.85443	0	15	0	1	0	0	0.3409	0.0178
584	2010	1	0	6.71459	0	16	0	1	0	0	0.4635	0.0868
584	2011	1	0	6.62661	0	17	0	1	0	0	0.4945	0.0063
584	2012	1	0	7.18303	0	18	0	1	0	0	0.5072	0.0177
584	2013	1	0	7.83473	0	19	0	1	0	0	0.374	0.1841
584	2016	1	0	6.94703	0	22	0	0	0	0	0.2991	-0.3193
584	2019	1	0	7.88102	1	25	0	0	0.4107	0.0511	0.5885	0.0259
584	2020	1	1	7.95936	1	26	0	0	0.4135	0.0552	0.4914	0.0037
584	2021	1	1	7.91763	1	27	0	0	0.5102	0.0497	0.5923	-0.3084
584	2022	1	0	7.92393	1	28	0	0	0	0	0.7587	-0.7012
585	2009	0	0	6.0543	0	15	0	0	0	0	0.6163	0.0226
585	2010	0	1	5.88761	0	16	0	0	0	0	0.637	-0.0301
585	2011	0	0	5.6636	0	17	0	0	0	0	0.5297	-0.1246
585	2012	0	0	5.75464	0	18	0	0	0	0	0.452	0.0404
585	2015	0	0	5.7275	0	21	0	0	0.015	0.0014	0.385	0.0163
585	2017	0	0	4.13676	0	23	0	0	0.02	0.007	0.9666
585	2019	0	0	6.5094	0	25	0	0	0.074	0.0098	0.9666
586	2007	0	1	5.23476	0	13	0	1	0	0	0.6015	-0.1914
586	2008	0	0	5.24394	1	14	0	1	0	0	0.7697	-1.0331
586	2009	0	0	5.32595	1	15	0	1	0	0	0.7694	0.0542
586	2014	0	0	6.56803	1	20	0	1	0	0	0.5617	0.0379
586	2017	0	0	6.59441	1	23	0	1	0.0924	0.0345	0.5316	0.0036
586	2018	0	0	6.77867	1	24	0	1	0.1312	0.0342	0.5644	-0.0072
586	2019	0	0	7.03384	1	25	0	1	0.2008	0.0527	0.5707	0.0218
586	2020	0	0	7.39101	1	26	0	1	0.2189	0.0554	0.4437	0.0834
586	2021	0	0	7.44024	1	27	0	1	0.2336	0.0551	0.4155	0.0932
586	2022	0	0	7.51237	1	28	0	1	0.2304	0.0672	0.4261	0.06
587	2013	0	0	8.67185	1	18	0	1	0	0	0.4598	0.1235
587	2014	0	0	9.05279	1	19	0	1	0	0.0006	0.5086	0.1032
587	2015	0	0	9.18948	0	20	0	1	0.039	0.0005	0.5808	0.0383
587	2016	0	0	9.25284	0	21	0	1	0.0308	0.0004	0.7301	0.1218
587	2017	0	0	9.37751	0	22	0	1	0.0279	0.0002	0.7253	0.112
587	2021	0	0	7.73849	0	26	0	1	0	0	0.9666
589	2007	0	0	6.10148	0	12	1	1	0	0	0.6586	0.0722
589	2008	0	0	6.21177	0	13	1	1	0	0	0.6974	0.0402
589	2009	0	0	6.43196	0	14	1	1	0	0	0.6422	0.2345
589	2010	0	0	6.62266	0	15	1	1	0	0	0.7063	0.0776
589	2011	0	0	6.9162	1	16	1	1	0	0	0.6957	0.0447
589	2012	0	0	6.93688	1	17	1	1	0	0.0336	0.6667	0.0572
589	2013	0	0	6.99936	1	18	1	1	0	0.031	0.6851	0.0731
589	2014	0	0	6.93599	1	19	1	1	0	0.0307	0.6121	0.0442
589	2015	0	1	6.91947	0	20	1	1	0.1162	0.0331	0.6881	-0.0742
589	2016	0	0	7.18929	1	21	1	1	0.1047	0.0274	0.6568	0.0041
589	2017	0	0	7.45624	0	22	1	1	0.1019	0.0254	0.6563	-0.0664
589	2018	0	0	7.47686	0	23	1	1	0.1056	0.0278	0.6742	0.0258
589	2019	0	0	7.55392	0	24	1	1	0.1267	0.0294	0.6461	0.0364
589	2021	0	0	7.7545	0	26	1	1	0.1101	0.0281	0.5386	0.0622
589	2022	0	0	7.96529	0	27	1	1	0.1048	0.0312	0.5888	0.0666
590	2008	0	0	4.64335	0	13	1	1	0	0	0.4559	0.0639
590	2009	0	1	4.95874	0	14	1	1	0	0	0.5522	-0.3813
590	2010	0	0	5.15186	0	15	1	1	0	0	0.5096	0.1691
590	2011	0	0	5.28695	1	16	1	1	0	0	0.4003	0.1997
590	2012	0	0	5.49553	0	17	1	1	0	0.0063	0.3202	0.2875
590	2013	0	0	5.28807	0	18	1	1	0	0.0102	0.5123	-0.6102
590	2014	0	1	5.18964	0	19	1	1	0	0.0215	0.6863	-0.4659
590	2015	0	0	5.70058	0	20	1	1	0.044	0.0163	0.6497	0.1087
590	2017	0	0	5.94222	0	22	1	1	0.045	0.0161	0.3324	0.017
590	2018	0	1	5.42439	1	23	1	1	0.045	0.0403	0.2901	-0.0659
590	2020	0	0	6.24402	1	25	0	1	0.0478	0.0349	0.2772	0.0352
590	2021	0	0	6.14545	1	26	1	1	0.0453	0.0276	0.295	0.0519
590	2022	0	0	6.34376	0	27	1	1	0.055	0.0374	0.3979	0.0259
591	2010	0	0	6.81116	0	15	1	1	0	0	0.7686	0.0351
591	2011	0	0	6.07858	0	16	1	1	0	0	0.8098	0.0062
591	2012	0	0	6.23068	0	17	1	1	0	0	0.8179	0.0357
591	2014	0	0	6.5885	0	19	1	1	0	0	0.8563	-0.0089
591	2015	0	0	6.33992	0	20	1	1	0.127	0.0248	0.7265	0.0793
591	2016	0	0	7.47031	0	21	1	1	0.119	0.0223	0.613	0.0589
591	2017	0	0	7.61245	0	22	1	1	0.203	0.0251	0.6117	0.0662
591	2018	0	0	7.74477	0	23	1	1	0.24	0.0145	0.6238	0.0664
591	2019	0	0	7.87592	0	24	1	1	0.2226	0.0136	0.6404	0.0672
591	2020	0	0	8.05329	0	25	1	1	0.228	0.0113	0.6382	0.072
591	2021	0	0	8.33566	0	26	1	1	0.2415	0.0167	0.6251	0.0782
591	2022	0	0	8.66252	0	27	1	1	0.2137	0.0252	0.5304	0.064
592	2010	0	0	6.1581	1	15	0	0	0.0723	0	0.3551	0.0731
592	2012	0	0	6.70735	1	17	0	0	0	0.0007	0.303	0.013
592	2013	0	0	6.92832	1	18	0	0	0	0.0008	0.2623	0.0362
592	2014	0	0	7.06341	1	19	0	0	0	0.001	0.3334	0.0537
592	2015	0	0	7.31597	1	20	0	0	0.0215	0.0013	0.098	0.0122
592	2016	0	1	7.21308	1	21	0	0	0.0119	0.0017	0.1631	0.0015
592	2017	0	1	7.30133	1	22	0	0	0.0119	0.0013	0.1949	-0.002
592	2019	0	0	7.53619	1	24	0	0	0.0231	0.001	0.1586	0.0051
592	2022	0	0	8.00719	1	27	0	0	0.0321	0.0057	0.4437	-0.085
593	2008	0	0	4.27532	1	13	0	1	0	0	0.6513	0.0148
593	2010	0	0	4.84214	0	15	0	1	0	0	0.5834	0.0214
593	2011	0	0	5.61119	1	16	0	1	0	0	0.4889	0.1536
593	2012	0	0	5.3818	1	17	0	1	0	0	0.4647	0.0484
593	2013	0	0	5.46856	0	18	0	1	0	0	0.2634	0.0586
[truncated: 32,049 more rows]
